# Supplementary material for: Effects of anthropogenic stress on hosts and their microbiomes: Treated wastewater alters performance and gut microbiome of a key detritivore (Asellus aquaticus)
Source: Evol Appl. 2023 Mar 30;16(4):824–48. doi: 10.1111/eva.13540 (PMC10130563; doi:10.1111/eva.13540)
Supplement: Supplementary file 1 — Tables S1. [file EVA-16-824-s002.xlsx]

## Sheet: S1
Table S1. Efficiency of the ultrafiltration system. Flow cytometer estimates of bacterial abundances (in cell mL-1) at different sample points (column 'Sample_Point') measured in the wastewater (column ‘Bact_WW’) and in the ultrafiltrated (UF) wastewater (column ‘Bac_UF’). The column ‘Days_until_start’ refers to the number of days from when the specific measurement was taken to the introduction o…
Days_since_start	Sample_Point	Bac_WW	Bac_UF	UF_removal_%
-20	s1	472863	4656.48	99.0501
-20	s1	514851	4012.98	99.1814
-20	s1	482978	4244.35	99.1342
-20	s2	85378.4	2431.82	98.5795
-20	s2	157665	2231.21	98.6967
-20	s2	270544	1950.78	98.8605
-20	s3	190806	3631.61	99.153
-20	s3	580558	2966.59	99.3081
-20	s3	514965	3960.4	99.0763
-19	s4	98833.5	2610.6	95.0842
-19	s4	31243.1	2820.33	94.6893
-19	s4	29243.1	2333.46	95.6061
-19	s5	156890	2625.6	97.5552
-19	s5	77931.8	1468	98.6331
-19	s5	87369	2306.57	97.8523
-19	s6	28838.3	1807.08	93.3977
-19	s6	25672.8	1780.87	93.4934
-19	s6	27600	1701.14	93.7847
-18	s7	81809.1	1713.63	97.6821
-18	s7	67723.2	1107.61	98.5018
-18	s7	72254.9	1502.48	97.9677
-17	s8	150214	1689.1	98.5785
-17	s8	97256.3	1492.76	98.7437
-17	s8	108999	1281.51	98.9215
-16	s9	41993.6	1711.7	96.6643
-16	s9	55259.2	1448.07	97.178
-16	s9	56688.4	1561.01	96.9579
-14	s10	133357	23436.7	81.6689
-14	s10	125858	16918.6	86.767
-14	s10	124341	19255	84.9396
-12	s11	901332	9319.82	99.0111
-12	s11	1.0117e+06	7571.35	99.1966
-12	s11	914302	7677.76	99.1853

## Sheet: S2
Table S2. Abiotic parameters between treatments. Measures of pH, temperature (in Celsius), conductivity (in µS/cm), and oxygen (O2; in mg/L) in different channels (column ‘Channel_No’) from the Maiandros. The column ‘Days_since_start’ refers to the number of days from the introduction of animals into the system (i.e. day 0) to when the specific measurement was taken.
Days_since_start	Channel_No	Treatment	WW	UF	pH	Temperature	O2	Conductivity
0	1	30_WW	30	nonUF	7.79	14.4	8.6	1076
0	2	80_WW	80	nonUF	7.71	15	7.63	1430
0	3	80UF_WW	80	UF	8.4	14.4	9.55	1414
0	4	0_WW	0	nonUF	8.01	14	9.92	862
0	5	30UF_WW	30	UF	8.22	14.2	9.73	1065
0	6	30_WW	30	nonUF	8.11	14.6	9.32	1064
0	7	0_WW	0	nonUF	7.99	14	9.96	862
0	8	80UF_WW	80	UF	8.41	14.6	9.5	1414
0	9	80UF_WW	80	UF	8.34	14.3	9.47	1417
0	10	80_WW	80	nonUF	7.66	15	7.44	1427
0	11	30_WW	30	nonUF	7.89	14.4	8.96	1076
0	12	30UF_WW	30	UF	8.15	14.1	9.77	1070
0	13	80_WW	80	nonUF	7.66	15.1	7.3	1427
0	14	30UF_WW	30	UF	8.18	14.2	9.71	1070
0	15	0_WW	0	nonUF	8.11	14.1	9.91	857
0	16	80UF_WW	80	UF	8.34	14.4	9.45	1421
0	17	30_WW	30	nonUF	7.91	14.5	8.88	1079
0	18	0_WW	0	nonUF	8.02	14	9.91	863
0	19	80_WW	80	nonUF	7.7	15.1	7.54	1430
0	20	30UF_WW	30	UF	8.21	14.3	9.72	1066
1	1	30_WW	30	nonUF	7.79	14.5	8.57	1001
1	2	80_WW	80	nonUF	7.79	15.3	7.69	1268
1	3	80UF_WW	80	UF	8.42	14.5	9.46	1249
1	4	0_WW	0	nonUF	8.11	14.1	9.89	834
1	5	30UF_WW	30	UF	8.27	14.3	9.68	994
1	6	30_WW	30	nonUF	8.19	14.7	9.27	984
1	7	0_WW	0	nonUF	8.07	14.1	9.97	837
1	8	80UF_WW	80	UF	8.43	14.7	9.47	1249
1	9	80UF_WW	80	UF	8.35	14.4	9.47	1258
1	10	80_WW	80	nonUF	7.65	15.3	6.97	1251
1	11	30_WW	30	nonUF	7.92	14.6	8.95	997
1	12	30UF_WW	30	UF	8.18	14.2	9.79	1006
1	13	80_WW	80	nonUF	7.69	15.3	7.11	1243
1	14	30UF_WW	30	UF	8.21	14.2	9.71	1001
1	15	0_WW	0	nonUF	8.26	14.2	9.85	818
1	16	80UF_WW	80	UF	8.37	14.5	9.45	1258
1	17	30_WW	30	nonUF	7.95	14.6	8.87	994
1	18	0_WW	0	nonUF	8.11	14.1	9.87	834
1	19	80_WW	80	nonUF	7.72	15.3	7.32	1275
1	20	30UF_WW	30	UF	8.25	14.3	9.78	999
2	1	30_WW	30	nonUF	7.86	14.9	8.95	1036
2	2	80_WW	80	nonUF	7.81	15.8	7.51	1435
2	3	80UF_WW	80	UF	8.43	15	9.41	1402
2	4	0_WW	0	nonUF	8.13	14.6	9.92	860
2	5	30UF_WW	30	UF	8.33	14.8	9.62	1067
2	6	30_WW	30	nonUF	8.22	15.3	9.19	1059
2	7	0_WW	0	nonUF	8.15	14.6	10.05	862
2	8	80UF_WW	80	UF	8.45	15.2	9.38	1422
2	9	80UF_WW	80	UF	8.37	14.7	9.42	1406
2	10	80_WW	80	nonUF	7.73	15.8	6.96	1426
2	11	30_WW	30	nonUF	8.01	14.9	9.15	1041
2	12	30UF_WW	30	UF	8.23	14.6	9.82	1057
2	13	80_WW	80	nonUF	7.72	15.7	6.86	1425
2	14	30UF_WW	30	UF	8.26	14.6	9.77	1060
2	15	0_WW	0	nonUF	8.43	14.8	9.73	835
2	16	80UF_WW	80	UF	8.38	14.8	9.27	1396
2	17	30_WW	30	nonUF	8.03	15.1	9.07	1045
2	18	0_WW	0	nonUF	8.15	14.6	9.89	859
2	19	80_WW	80	nonUF	7.74	15.8	6.96	1438
2	20	30UF_WW	30	UF	8.3	14.8	9.73	1066
3	1	30_WW	30	nonUF	7.85	13.8	8.67	931
3	2	80_WW	80	nonUF	7.84	14.8	7.69	1203
3	3	80UF_WW	80	UF	8.31	13.9	9.41	1220
3	4	0_WW	0	nonUF	8.03	13.7	9.39	875
3	5	30UF_WW	30	UF	8.19	13.8	9.46	1014
3	6	30_WW	30	nonUF	8.22	14.1	9.27	923
3	7	0_WW	0	nonUF	7.97	13.6	9.25	876
3	8	80UF_WW	80	UF	8.34	14.1	9.41	1237
3	9	80UF_WW	80	UF	8.25	13.9	9.27	1235
3	10	80_WW	80	nonUF	7.64	14.9	6.57	1194
3	11	30_WW	30	nonUF	7.97	13.9	9.08	933
3	12	30UF_WW	30	UF	8.06	13.7	9.36	1008
3	13	80_WW	80	nonUF	7.65	15	6.53	1203
3	14	30UF_WW	30	UF	8.1	13.7	9.38	1007
3	15	0_WW	0	nonUF	8.22	13.7	9.49	875
3	16	80UF_WW	80	UF	8.28	13.9	9.32	1245
3	17	30_WW	30	nonUF	8.04	14.1	8.99	946
3	18	0_WW	0	nonUF	8.02	13.6	9.32	875
3	19	80_WW	80	nonUF	7.62	14.9	6.55	1192
3	20	30UF_WW	30	UF	8.14	13.9	9.34	1015
4	1	30_WW	30	nonUF	7.76	14.3	8.42	1072
4	2	80_WW	80	nonUF	7.75	15.5	7.32	1619
4	3	80UF_WW	80	UF	8.35	14.5	9.43	1254
4	4	0_WW	0	nonUF	8.09	13.8	9.84	828
4	5	30UF_WW	30	UF	8.23	14	9.73	1055
4	6	30_WW	30	nonUF	8.18	14.5	9.21	973
4	7	0_WW	0	nonUF	8.04	13.7	9.88	828
4	8	80UF_WW	80	UF	8.38	14.6	9.42	1275
4	9	80UF_WW	80	UF	8.24	14.3	9.29	1318
4	10	80_WW	80	nonUF	7.53	15.6	5.89	1683
4	11	30_WW	30	nonUF	7.84	14.3	8.58	1071
4	12	30UF_WW	30	UF	8.12	13.9	9.78	1053
4	13	80_WW	80	nonUF	7.55	15.6	5.92	1679
4	14	30UF_WW	30	UF	8.16	13.9	9.78	1053
4	15	0_WW	0	nonUF	8.29	13.9	9.94	831
4	16	80UF_WW	80	UF	8.24	14.4	9.35	1316
4	17	30_WW	30	nonUF	7.93	14.4	8.84	1055
4	18	0_WW	0	nonUF	8.08	13.8	9.87	828
4	19	80_WW	80	nonUF	7.53	15.6	5.75	1681
4	20	30UF_WW	30	UF	8.18	14	9.69	1065
5	1	30_WW	30	nonUF	7.87	14.1	8.96	940
5	2	80_WW	80	nonUF	7.75	15.2	7.46	1466
5	3	80UF_WW	80	UF	8.3	14	9.51	1196
5	4	0_WW	0	nonUF	8.03	13.7	9.62	833
5	5	30UF_WW	30	UF	8.21	13.9	9.74	964
5	6	30_WW	30	nonUF	7.99	14.7	8.91	1179
5	7	0_WW	0	nonUF	7.98	13.6	9.51	832
5	8	80UF_WW	80	UF	8.33	14.2	9.57	1192
5	9	80UF_WW	80	UF	8.23	14	9.42	1219
5	10	80_WW	80	nonUF	7.63	15.4	6.42	1505
5	11	30_WW	30	nonUF	7.88	14.3	8.8	1079
5	12	30UF_WW	30	UF	8.1	13.8	9.68	983
5	13	80_WW	80	nonUF	7.71	15.3	6.82	1468
5	14	30UF_WW	30	UF	8.13	13.8	9.72	978
5	15	0_WW	0	nonUF	8.26	13.8	9.91	834
5	16	80UF_WW	80	UF	8.23	14	9.45	1219
5	17	30_WW	30	nonUF	7.91	14.6	8.63	1155
5	18	0_WW	0	nonUF	8.01	13.7	9.67	833
5	19	80_WW	80	nonUF	7.63	15.4	6.54	1497
5	20	30UF_WW	30	UF	8.16	13.9	9.74	968
6	1	30_WW	30	nonUF	7.78	14.5	8.45	1090
6	2	80_WW	80	nonUF	7.74	15.6	7.35	1554
6	3	80UF_WW	80	UF	8.36	14.5	9.57	1364
6	4	0_WW	0	nonUF	8.09	14	9.99	817
6	5	30UF_WW	30	UF	8.26	14.3	9.93	1024
6	6	30_WW	30	nonUF	8.18	14.9	9.37	1065
6	7	0_WW	0	nonUF	8.06	13.9	10.12	817
6	8	80UF_WW	80	UF	8.38	14.6	9.57	1357
6	9	80UF_WW	80	UF	8.33	14.2	9.56	1407
6	10	80_WW	80	nonUF	7.68	15.6	6.71	1561
6	11	30_WW	30	nonUF	7.87	14.6	8.77	1087
6	12	30UF_WW	30	UF	8.16	14.1	9.97	1032
6	13	80_WW	80	nonUF	7.7	15.6	6.88	1551
6	14	30UF_WW	30	UF	8.19	14.1	9.97	1032
6	15	0_WW	0	nonUF	8.3	14.2	10.11	816
6	16	80UF_WW	80	UF	8.32	14.3	9.53	1395
6	17	30_WW	30	nonUF	7.96	14.7	8.96	1081
6	18	0_WW	0	nonUF	8.08	14	10.1	817
6	19	80_WW	80	nonUF	7.67	15.7	6.78	1557
6	20	30UF_WW	30	UF	8.24	14.2	10.02	1026
7	1	30_WW	30	nonUF	7.69	14.9	7.75	1117
7	2	80_WW	80	nonUF	7.73	15.7	4.45	1426
7	3	80UF_WW	80	UF	8.39	14.8	9.2	1435
7	4	0_WW	0	nonUF	7.92	14.4	9.14	909
7	5	30UF_WW	30	UF	8.22	14.7	9.37	1096
7	6	30_WW	30	nonUF	7.98	15.2	8.79	1104
7	7	0_WW	0	nonUF	7.89	14.3	9.1	910
7	8	80UF_WW	80	UF	8.41	15	9.34	1438
7	9	80UF_WW	80	UF	8.35	14.6	9.31	1437
7	10	80_WW	80	nonUF	7.67	15.8	6.5	1428
7	11	30_WW	30	nonUF	7.78	15	8.05	1112
7	12	30UF_WW	30	UF	8.06	14.5	9.21	1087
7	13	80_WW	80	nonUF	7.75	15.8	7	1434
7	14	30UF_WW	30	UF	8.18	14.5	9.53	1088
7	15	0_WW	0	nonUF	8.17	14.7	9.61	898
7	16	80UF_WW	80	UF	8.34	14.7	9.13	1429
7	17	30_WW	30	nonUF	7.81	15	8.41	1112
7	18	0_WW	0	nonUF	7.91	14.4	9.2	909
7	19	80_WW	80	nonUF	7.63	15.7	6.66	1410
7	20	30UF_WW	30	UF	8.12	14.6	9.16	1091
8	1	30_WW	30	nonUF	7.8	14.7	8.55	1077
8	2	80_WW	80	nonUF	7.8	15.5	8.08	1637
8	3	80UF_WW	80	UF	8.4	14.6	9.68	1459
8	4	0_WW	0	nonUF	8.2	14.4	9.85	776
8	5	30UF_WW	30	UF	8.4	14.7	9.82	1035
8	6	30_WW	30	nonUF	8.2	14.9	9.3	1087
8	7	0_WW	0	nonUF	8.1	14.4	9.86	780
8	8	80UF_WW	80	UF	8.5	14.7	9.67	1458
8	9	80UF_WW	80	UF	8.4	14.5	9.55	1462
8	10	80_WW	80	nonUF	7.8	15.6	7.06	1635
8	11	30_WW	30	nonUF	7.9	14.8	9	1080
8	12	30UF_WW	30	UF	8.2	14.5	9.8	1056
8	13	80_WW	80	nonUF	7.8	15.5	7.59	1641
8	14	30UF_WW	30	UF	8.2	14.4	9.94	1053
8	15	0_WW	0	nonUF	8.6	14.6	10.08	759
8	16	80UF_WW	80	UF	8.4	14.6	9.55	1461
8	17	30_WW	30	nonUF	8	14.8	8.87	1081
8	18	0_WW	0	nonUF	8.23	14.4	9.9	774
8	19	80_WW	80	nonUF	7.76	15.6	7.37	1630
8	20	30UF_WW	30	UF	8.41	14.7	9.93	1044
9	1	30_WW	30	nonUF	7.63	14	7.91	840
9	2	80_WW	80	nonUF	7.7	14.7	7.57	1128
9	3	80UF_WW	80	UF	8.44	13.8	9.95	1125
9	4	0_WW	0	nonUF	7.96	13.4	9.94	603
9	5	30UF_WW	30	UF	8.28	13.8	10.05	781
9	6	30_WW	30	nonUF	7.99	14.2	9.34	807
9	7	0_WW	0	nonUF	7.92	13.4	10.05	604
9	8	80UF_WW	80	UF	8.43	14	9.99	1124
9	9	80UF_WW	80	UF	8.39	13.6	9.75	1105
9	10	80_WW	80	nonUF	7.74	14.8	7.51	1137
9	11	30_WW	30	nonUF	7.61	14.1	8.15	820
9	12	30UF_WW	30	UF	8.12	13.5	9.91	781
9	13	80_WW	80	nonUF	7.7	14.8	7.09	1141
9	14	30UF_WW	30	UF	8.25	13.5	10.16	805
9	15	0_WW	0	nonUF	8.34	13.7	10.11	578
9	16	80UF_WW	80	UF	8.37	13.8	9.61	1098
9	17	30_WW	30	nonUF	7.75	14.1	8.62	828
9	18	0_WW	0	nonUF	7.93	13.5	9.89	602
9	19	80_WW	80	nonUF	7.66	14.6	7.42	1121
9	20	30UF_WW	30	UF	8.19	13.7	9.93	791
10	1	30_WW	30	nonUF	7.76	14	8.85	771
10	2	80_WW	80	nonUF	7.61	14.8	7.87	942
10	3	80UF_WW	80	UF	8.43	14.1	10.02	912
10	4	0_WW	0	nonUF	8.01	13.6	10.16	682
10	5	30UF_WW	30	UF	8.25	14.1	10.05	754
10	6	30_WW	30	nonUF	8.18	14.5	9.75	775
10	7	0_WW	0	nonUF	8.02	13.6	10.11	682
10	8	80UF_WW	80	UF	8.41	14.3	10.14	911
10	9	80UF_WW	80	UF	8.31	14	10.06	916
10	10	80_WW	80	nonUF	7.67	14.8	7.12	935
10	11	30_WW	30	nonUF	7.66	14.1	8.45	773
10	12	30UF_WW	30	UF	7.95	13.8	9.47	760
10	13	80_WW	80	nonUF	7.76	14.9	7.14	938
10	14	30UF_WW	30	UF	8.12	13.9	9.45	748
10	15	0_WW	0	nonUF	8.28	14	10.24	667
10	16	80UF_WW	80	UF	8.27	14	10.13	916
10	17	30_WW	30	nonUF	7.96	14.3	9.43	774
10	18	0_WW	0	nonUF	8.01	13.7	10.13	682
10	19	80_WW	80	nonUF	7.69	14.9	7.75	945
10	20	30UF_WW	30	UF	8.21	14	10.27	768
11	1	30_WW	30	nonUF	7.81	13.6	8.61	916
11	2	80_WW	80	nonUF	8.03	14.6	8.58	1181
11	3	80UF_WW	80	UF	8.43	13.5	10.35	1107
11	4	0_WW	0	nonUF	8.15	13.1	10.34	743
11	5	30UF_WW	30	UF	8.35	13.4	10.3	875
11	6	30_WW	30	nonUF	8.35	14	9.79	898
11	7	0_WW	0	nonUF	8.15	13	10.56	743
11	8	80UF_WW	80	UF	8.42	13.7	10.18	1107
11	9	80UF_WW	80	UF	8.32	13.4	10.04	1109
11	10	80_WW	80	nonUF	7.77	14.7	7.47	1187
11	11	30_WW	30	nonUF	7.89	13.7	9.09	915
11	12	30UF_WW	30	UF	8.17	13.2	10.28	881
11	13	80_WW	80	nonUF	7.77	14.7	7.66	1194
11	14	30UF_WW	30	UF	8.27	13.2	10.41	879
11	15	0_WW	0	nonUF	8.32	13.2	10.54	737
11	16	80UF_WW	80	UF	8.33	13.4	10.03	1109
11	17	30_WW	30	nonUF	8.05	13.9	9.28	913
11	18	0_WW	0	nonUF	8.15	13.1	10.49	742
11	19	80_WW	80	nonUF	8.04	14.7	8.71	1183
11	20	30UF_WW	30	UF	8.27	13.4	10.4	878
12	1	30_WW	30	nonUF	7.77	13.7	8.38	917
12	2	80_WW	80	nonUF	7.7	14.8	7.17	1172
12	3	80UF_WW	80	UF	8.52	13.6	10.42	1109
12	4	0_WW	0	nonUF	8.15	13.1	10.31	750
12	5	30UF_WW	30	UF	8.37	13.4	10.25	872
12	6	30_WW	30	nonUF	8.35	14.1	9.64	893
12	7	0_WW	0	nonUF	8.15	13	10.45	751
12	8	80UF_WW	80	UF	8.52	13.7	10.26	1107
12	9	80UF_WW	80	UF	8.38	13.4	10.13	1116
12	10	80_WW	80	nonUF	7.61	14.8	6.56	1169
12	11	30_WW	30	nonUF	7.89	13.8	8.84	921
12	12	30UF_WW	30	UF	8.22	13.2	10.28	885
12	13	80_WW	80	nonUF	7.62	14.8	6.46	1168
12	14	30UF_WW	30	UF	8.27	13.3	10.36	879
12	15	0_WW	0	nonUF	8.3	13.3	10.57	741
12	16	80UF_WW	80	UF	8.51	13.6	10.45	1108
12	17	30_WW	30	nonUF	7.96	13.9	8.96	920
12	18	0_WW	0	nonUF	8.16	13.2	10.34	749
12	19	80_WW	80	nonUF	7.74	14.8	7.2	1172
12	20	30UF_WW	30	UF	8.29	13.4	10.38	875
13	1	30_WW	30	nonUF	7.9	13.4	8.79	1001
13	2	80_WW	80	nonUF	7.8	14.8	7.43	1359
13	3	80UF_WW	80	UF	8.55	13.2	10.63	1218
13	4	0_WW	0	nonUF	8.24	12.5	10.61	770
13	5	30UF_WW	30	UF	8.45	13.1	10.6	934
13	6	30_WW	30	nonUF	8.43	14	9.92	945
13	7	0_WW	0	nonUF	8.26	12.4	10.68	770
13	8	80UF_WW	80	UF	8.57	13.4	10.64	1214
13	9	80UF_WW	80	UF	8.45	12.9	10.47	1224
13	10	80_WW	80	nonUF	7.73	14.7	6.89	1361
13	11	30_WW	30	nonUF	8	13.4	9.21	999
13	12	30UF_WW	30	UF	8.34	12.8	10.52	944
13	13	80_WW	80	nonUF	7.79	14.7	6.87	1359
13	14	30UF_WW	30	UF	8.37	12.7	10.53	941
13	15	0_WW	0	nonUF	8.41	12.7	10.75	767
13	16	80UF_WW	80	UF	8.45	12.9	10.47	1224
13	17	30_WW	30	nonUF	8.08	13.7	9.35	997
13	18	0_WW	0	nonUF	8.26	12.5	10.8	769
13	19	80_WW	80	nonUF	7.78	14.8	7.3	1360
13	20	30UF_WW	30	UF	8.38	13	10.64	950
14	1	30_WW	30	nonUF	7.8	13.4	8.22	1069
14	2	80_WW	80	nonUF	7.71	14.8	7.64	1500
14	3	80UF_WW	80	UF	8.51	13.3	10.68	1276
14	4	0_WW	0	nonUF	8.14	12.7	10.22	810
14	5	30UF_WW	30	UF	8.4	13.1	10.43	1053
14	6	30_WW	30	nonUF	8.4	13.8	9.86	991
14	7	0_WW	0	nonUF	8.09	12.6	10.23	810
14	8	80UF_WW	80	UF	8.53	13.6	10.27	1260
14	9	80UF_WW	80	UF	8.34	12.9	10.48	1306
14	10	80_WW	80	nonUF	7.69	14.9	6.78	1520
14	11	30_WW	30	nonUF	7.89	13.4	8.83	1064
14	12	30UF_WW	30	UF	8.24	12.8	10.32	1017
14	13	80_WW	80	nonUF	7.72	14.9	6.84	1513
14	14	30UF_WW	30	UF	8.26	12.9	10.31	1017
14	15	0_WW	0	nonUF	8.38	13.2	10.54	809
14	16	80UF_WW	80	UF	8.33	13	10.17	1303
14	17	30_WW	30	nonUF	8.08	13.6	9.32	1031
14	18	0_WW	0	nonUF	8.17	12.8	10.39	809
14	19	80_WW	80	nonUF	7.8	14.9	7.42	1496
14	20	30UF_WW	30	UF	8.34	13	10.49	1058

## Sheet: S3
Table S3. Water quality parameters between treatments. Measures of 16 different water quality parameters in the different channels (column 'Channel_No') from the Maiandros. Bromide and Fluoride were also measured and had undetectable ( < .25) levels in all treatments. The column ‘Days_since_start’ refers to the number of days from the introduction of animals into the system (i.e. day 0) to when t…
Days_since_start	Channel_No	Treatment	WW	UF	Measurement_replicates	Natrium (mg L-1)	Magnesium (mg L-1)	Calcium (mg L-1)	Potassium (mg L-1)	Chloride (mg L-1)	Nitrate (mg L-1)	Sulfate (mg L-1)	Ammonium (µg L-1)	Nitrite (µg L-1)	Phosphate (µg L-1)	Total Phosphorus (µg L-1)	Silicic acid (mg L-1)	Disolved Organic Carbon (mg L-1)	Total Organic Carbon (mg L-1)	Total Nitrogen (mg L-1)	Total Inorganic Carbon (mg L-1)
0	6	30_WW	30	nonUF	R2	54.949	19.587	114.352	5.594	82.734	6.202	30.844	20.2	29.4	102.8	294.5	16.72	2.612	3.888	6.487	79.932
0	7	0_WW	0	nonUF	R2	32.197	18.536	112.373	4.323	50.409	6.167	28.304	13.1	7.8	107	113.6	15.715	1.852	2.058	6.259	76.728
0	8	80UF_WW	80	UF	R2	130.095	22.395	119.817	10.623	184.692	6.655	38.487	32.7	91	94.8	285.5	20.555	5.063	5.213	6.879	90.204
0	10	80_WW	80	nonUF	R2	128.377	23.631	128.402	9.175	210.8	5.976	36.931	62.4	82	74.2	1167.5	20.048	4.67	9.517	6.745	89.052
0	12	30UF_WW	30	UF	R2	69.253	20.231	116.503	6.434	106.179	6.287	32.07	19.6	35.2	99.6	176	17.566	2.978	3.217	6.365	81.516
0	16	80UF_WW	80	UF	R1	140.81	23.471	124.331	10.713	215.042	6.558	39.381	32.7	93	85.5	292.5	21.248	5.211	5.679	6.801	92.34
0	17	30_WW	30	nonUF	R1	55.474	19.68	115.801	5.498	86.758	6.1	30.392	25.9	29.2	101.4	233	16.757	2.594	3.003	6.393	79.788
0	18	0_WW	0	nonUF	R1	32.623	18.522	112.299	4.325	50.684	6.147	28.065	12.4	8	104.6	112.6	15.96	1.892	1.984	6.237	76.788
0	19	80_WW	80	nonUF	R1	127.921	23.605	126.914	9.518	204.628	6.004	37.132	64.9	84	73.7	1285	20.055	4.834	10.55	6.967	89.196
0	20	30UF_WW	30	UF	R1	67.659	20.123	115.784	6.043	102.425	6.341	32.04	19.1	36.2	101.9	176	17.376	3.03	3.184	6.508	81.744
8	6	30_WW	30	nonUF	R2	82.479	20.459	117.734	7.265	120.666	6.418	34.205	19.3	42.6	123.6	389.5	16.646	3.518	4.157	6.842	83.316
8	7	0_WW	0	nonUF	R2	36.85	18.448	110.148	4.929	57.631	6.104	31.153	10.5	6.8	114.1	137.8	15.084	2.07	2.221	6.348	75.54
8	8	80UF_WW	80	UF	R2	129.91	21.855	118.701	9.715	177.548	7.45	38.53	10.8	50.5	133.6	208.5	19.799	5.233	5.3	7.744	91.644
8	10	80_WW	80	nonUF	R2	177.499	25.592	133.879	10.673	280.712	6.784	39.101	100	151	86	717	20.842	5.924	8.071	7.462	96.612
8	12	30UF_WW	30	UF	R2	71.359	19.818	114.183	6.679	103.547	6.451	33.07	11.3	20.4	121.9	223	16.72	3.043	3.325	6.801	81.084
8	16	80UF_WW	80	UF	R1	132.621	22.3	120.744	9.264	190.988	7.254	37.587	14.5	49	133	371.5	19.681	4.765	5.461	7.652	91.812
8	17	30_WW	30	nonUF	R1	83.979	20.763	118.149	7.35	129.694	6.312	33.738	38.2	52.2	115.8	355	17.148	3.473	4.193	6.756	83.28
8	18	0_WW	0	nonUF	R1	37.657	18.469	110.982	4.969	57.918	6.05	30.892	8	7.3	114.3	141.4	15.525	2.059	2.554	6.357	76.08
8	19	80_WW	80	nonUF	R1	182.57	25.225	132.888	10.512	278.785	6.768	38.874	94.7	153.5	87	800	20.861	6.267	8.181	7.431	96.108
8	20	30UF_WW	30	UF	R1	72.631	19.893	114.176	5.78	104.612	6.503	33.348	7.4	21.8	122.5	217	16.455	3.125	3.321	6.821	81.768
14	6	30_WW	30	nonUF	R2	60.239	17.56	105.853	6.424	81.028	6.846	29.128	7.4	11	495	634.5	10.725	3.689	4.051	7.21	75.876
14	7	0_WW	0	nonUF	R2	26.72	17.453	110.096	3.623	42.915	5.753	25.227	8.5	7.125	82.25	95.4	14.889	2.212	2.51	6.137	73.128
14	8	80UF_WW	80	UF	R2	95.686	17.994	103.618	9.476	116.337	7.901	34.28	14.2	59	554	769.5	17.451	4.987	5.342	8.265	80.424
14	10	80_WW	80	nonUF	R2	114.228	18.794	106.153	10.785	144.792	7.326	36.33	98.6	118	536.5	2330	19.455	6.23	18.53	9.482	84.084
14	12	30UF_WW	30	UF	R2	58.53	17.653	111.985	5.991	75.004	6.636	28.902	13.5	29.2	265.125	363	16.39	3.339	3.529	6.882	77.484
14	16	80UF_WW	80	UF	R1	96.019	18.111	105.845	9.45	123.12	7.748	34.236	21.5	61	523.5	740	18.148	5.051	5.505	8.186	81.168
14	17	30_WW	30	nonUF	R1	61.499	17.421	106.311	6.502	77.808	6.594	29.814	23.5	40.5	334	645	16.363	3.713	4.916	7.047	78.228
14	18	0_WW	0	nonUF	R1	26.829	17.371	110.848	3.609	43.542	5.82	25.348	6.9	7.125	78.125	91.8	14.632	2.17	2.47	6.096	75.12
14	19	80_WW	80	nonUF	R1	115.297	18.239	103.119	10.29	140.393	6.719	35.583	89.4	94	523	2060	18.765	8.46	14.07	8.874	83.724
14	20	30UF_WW	30	UF	R1	55.901	17.533	107.576	5.848	73.674	6.671	28.84	10.6	28.4	266.875	370.5	16.128	3.455	3.567	6.953	77.436

## Sheet: S4
Table S4. Micropollutants between treatments. Measurements of 51 different micropollutants (column ‘Compound’) in different channels (column 'Channel_No') in the water from Maiandros. The column ‘Days_since_start’ refers to the number of days from the introduction of animals into the system (i.e. day 0) to when the specific measurement was taken. Table also shows the limit of quantification (LOQ)…
Compound	Days_since_start	Channel_No	Treatment	WW	UF	LOQ_Matrixfactor_corrected	Relative_Recovery	Concentration
4-Acetamidoantipyrine	0	18	0_WW	0	nonUF	11.1309	127.285	< LOQ
4-Acetamidoantipyrine	0	20	30UF_WW	30	UF	11.1309	127.285	400.705
4-Acetamidoantipyrine	0	17	30_WW	30	nonUF	11.1309	127.285	258.019
4-Acetamidoantipyrine	0	16	80UF_WW	80	UF	11.1309	127.285	1129.16
4-Acetamidoantipyrine	0	19	80_WW	80	nonUF	11.1309	127.285	945.558
4-Acetamidoantipyrine	7	7	0_WW	0	nonUF	11.1309	127.285	< LOQ
4-Acetamidoantipyrine	7	12	30UF_WW	30	UF	11.1309	127.285	98.2998
4-Acetamidoantipyrine	7	6	30_WW	30	nonUF	11.1309	127.285	297.379
4-Acetamidoantipyrine	7	8	80UF_WW	80	UF	11.1309	127.285	747.502
4-Acetamidoantipyrine	7	10	80_WW	80	nonUF	11.1309	127.285	877.737
4-Acetamidoantipyrine	14	18	0_WW	0	nonUF	11.1309	127.285	< LOQ
4-Acetamidoantipyrine	14	20	30UF_WW	30	UF	11.1309	127.285	306.065
4-Acetamidoantipyrine	14	17	30_WW	30	nonUF	11.1309	127.285	312.884
4-Acetamidoantipyrine	14	16	80UF_WW	80	UF	11.1309	127.285	795.9
4-Acetamidoantipyrine	14	19	80_WW	80	nonUF	11.1309	127.285	724.23
4-Formylaminoantipyrine	0	18	0_WW	0	nonUF	72.3205	108.229	< LOQ
4-Formylaminoantipyrine	0	20	30UF_WW	30	UF	72.3205	108.229	677.706
4-Formylaminoantipyrine	0	17	30_WW	30	nonUF	72.3205	108.229	434.154
4-Formylaminoantipyrine	0	16	80UF_WW	80	UF	72.3205	108.229	1710.66
4-Formylaminoantipyrine	0	19	80_WW	80	nonUF	72.3205	108.229	1449.53
4-Formylaminoantipyrine	7	7	0_WW	0	nonUF	72.3205	108.229	< LOQ
4-Formylaminoantipyrine	7	12	30UF_WW	30	UF	72.3205	108.229	247.649
4-Formylaminoantipyrine	7	6	30_WW	30	nonUF	72.3205	108.229	708.461
4-Formylaminoantipyrine	7	8	80UF_WW	80	UF	72.3205	108.229	1688.24
4-Formylaminoantipyrine	7	10	80_WW	80	nonUF	72.3205	108.229	1877.48
4-Formylaminoantipyrine	14	18	0_WW	0	nonUF	72.3205	108.229	< LOQ
4-Formylaminoantipyrine	14	20	30UF_WW	30	UF	72.3205	108.229	558.345
4-Formylaminoantipyrine	14	17	30_WW	30	nonUF	72.3205	108.229	674.367
4-Formylaminoantipyrine	14	16	80UF_WW	80	UF	72.3205	108.229	1381.36
4-Formylaminoantipyrine	14	19	80_WW	80	nonUF	72.3205	108.229	1462.15
4/5-Methylbenzotriazole	0	18	0_WW	0	nonUF	12.6366	110.804	64.1001
4/5-Methylbenzotriazole	0	20	30UF_WW	30	UF	12.6366	110.804	595.22
4/5-Methylbenzotriazole	0	17	30_WW	30	nonUF	12.6366	110.804	423.701
4/5-Methylbenzotriazole	0	16	80UF_WW	80	UF	12.6366	110.804	1610.3
4/5-Methylbenzotriazole	0	19	80_WW	80	nonUF	12.6366	110.804	1363.82
4/5-Methylbenzotriazole	7	7	0_WW	0	nonUF	12.6366	110.804	76.3206
4/5-Methylbenzotriazole	7	12	30UF_WW	30	UF	12.6366	110.804	249.305
4/5-Methylbenzotriazole	7	6	30_WW	30	nonUF	12.6366	110.804	606.546
4/5-Methylbenzotriazole	7	8	80UF_WW	80	UF	12.6366	110.804	1425.67
4/5-Methylbenzotriazole	7	10	80_WW	80	nonUF	12.6366	110.804	1558.3
4/5-Methylbenzotriazole	14	18	0_WW	0	nonUF	12.6366	110.804	45.8624
4/5-Methylbenzotriazole	14	20	30UF_WW	30	UF	12.6366	110.804	1204.38
4/5-Methylbenzotriazole	14	17	30_WW	30	nonUF	12.6366	110.804	1446.85
4/5-Methylbenzotriazole	14	16	80UF_WW	80	UF	12.6366	110.804	3106.44
4/5-Methylbenzotriazole	14	19	80_WW	80	nonUF	12.6366	110.804	3396.25
Acesulfame	0	18	0_WW	0	nonUF	41.9761	NA	54.8134
Acesulfame	0	20	30UF_WW	30	UF	41.9761	NA	112.582
Acesulfame	0	17	30_WW	30	nonUF	41.9761	NA	75.1182
Acesulfame	0	16	80UF_WW	80	UF	41.9761	NA	222.841
Acesulfame	0	19	80_WW	80	nonUF	41.9761	NA	139.909
Acesulfame	7	7	0_WW	0	nonUF	41.9761	NA	60.6512
Acesulfame	7	12	30UF_WW	30	UF	41.9761	NA	127.448
Acesulfame	7	6	30_WW	30	nonUF	41.9761	NA	203.422
Acesulfame	7	8	80UF_WW	80	UF	41.9761	NA	650.349
Acesulfame	7	10	80_WW	80	nonUF	41.9761	NA	292.888
Acesulfame	14	18	0_WW	0	nonUF	41.9761	NA	63.4867
Acesulfame	14	20	30UF_WW	30	UF	41.9761	NA	1763.56
Acesulfame	14	17	30_WW	30	nonUF	41.9761	NA	1071.33
Acesulfame	14	16	80UF_WW	80	UF	41.9761	NA	4103.07
Acesulfame	14	19	80_WW	80	nonUF	41.9761	NA	1486.41
Amisulprid	0	18	0_WW	0	nonUF	9.70073	117.591	< LOQ
Amisulprid	0	20	30UF_WW	30	UF	9.70073	117.591	31.9023
Amisulprid	0	17	30_WW	30	nonUF	9.70073	117.591	19.9024
Amisulprid	0	16	80UF_WW	80	UF	9.70073	117.591	85.7402
Amisulprid	0	19	80_WW	80	nonUF	9.70073	117.591	69.8502
Amisulprid	7	7	0_WW	0	nonUF	9.70073	117.591	< LOQ
Amisulprid	7	12	30UF_WW	30	UF	9.70073	117.591	18.1708
Amisulprid	7	6	30_WW	30	nonUF	9.70073	117.591	45.5808
Amisulprid	7	8	80UF_WW	80	UF	9.70073	117.591	111.827
Amisulprid	7	10	80_WW	80	nonUF	9.70073	117.591	125.9
Amisulprid	14	18	0_WW	0	nonUF	9.70073	117.591	< LOQ
Amisulprid	14	20	30UF_WW	30	UF	9.70073	117.591	34.0844
Amisulprid	14	17	30_WW	30	nonUF	9.70073	117.591	37.5526
Amisulprid	14	16	80UF_WW	80	UF	9.70073	117.591	88.3614
Amisulprid	14	19	80_WW	80	nonUF	9.70073	117.591	98.7239
Atenolol	0	18	0_WW	0	nonUF	9.95122	128.825	< LOQ
Atenolol	0	20	30UF_WW	30	UF	9.95122	128.825	75.8382
Atenolol	0	17	30_WW	30	nonUF	9.95122	128.825	47.66
Atenolol	0	16	80UF_WW	80	UF	9.95122	128.825	222.558
Atenolol	0	19	80_WW	80	nonUF	9.95122	128.825	176.239
Atenolol	7	7	0_WW	0	nonUF	9.95122	128.825	< LOQ
Atenolol	7	12	30UF_WW	30	UF	9.95122	128.825	21.7101
Atenolol	7	6	30_WW	30	nonUF	9.95122	128.825	62.6375
Atenolol	7	8	80UF_WW	80	UF	9.95122	128.825	150.797
Atenolol	7	10	80_WW	80	nonUF	9.95122	128.825	184.463
Atenolol	14	18	0_WW	0	nonUF	9.95122	128.825	< LOQ
Atenolol	14	20	30UF_WW	30	UF	9.95122	128.825	68.3673
Atenolol	14	17	30_WW	30	nonUF	9.95122	128.825	74.8022
Atenolol	14	16	80UF_WW	80	UF	9.95122	128.825	183.618
Atenolol	14	19	80_WW	80	nonUF	9.95122	128.825	184.488
Benzotriazole	0	18	0_WW	0	nonUF	76.1316	109.408	441.262
Benzotriazole	0	20	30UF_WW	30	UF	76.1316	109.408	1246.23
Benzotriazole	0	17	30_WW	30	nonUF	76.1316	109.408	973.534
Benzotriazole	0	16	80UF_WW	80	UF	76.1316	109.408	2823.48
Benzotriazole	0	19	80_WW	80	nonUF	76.1316	109.408	2412.65
Benzotriazole	7	7	0_WW	0	nonUF	76.1316	109.408	520.63
Benzotriazole	7	12	30UF_WW	30	UF	76.1316	109.408	741.997
Benzotriazole	7	6	30_WW	30	nonUF	76.1316	109.408	1278.43
Benzotriazole	7	8	80UF_WW	80	UF	76.1316	109.408	2301.55
Benzotriazole	7	10	80_WW	80	nonUF	76.1316	109.408	2390.4
Benzotriazole	14	18	0_WW	0	nonUF	76.1316	109.408	228.726
Benzotriazole	14	20	30UF_WW	30	UF	76.1316	109.408	952.809
Benzotriazole	14	17	30_WW	30	nonUF	76.1316	109.408	1066.13
Benzotriazole	14	16	80UF_WW	80	UF	76.1316	109.408	2060.95
Benzotriazole	14	19	80_WW	80	nonUF	76.1316	109.408	2208.62
Caffeine	0	18	0_WW	0	nonUF	94.6312	118.034	< LOQ
Caffeine	0	20	30UF_WW	30	UF	94.6312	118.034	< LOQ
Caffeine	0	17	30_WW	30	nonUF	94.6312	118.034	< LOQ
Caffeine	0	16	80UF_WW	80	UF	94.6312	118.034	< LOQ
Caffeine	0	19	80_WW	80	nonUF	94.6312	118.034	< LOQ
Caffeine	7	7	0_WW	0	nonUF	94.6312	118.034	< LOQ
Caffeine	7	12	30UF_WW	30	UF	94.6312	118.034	< LOQ
Caffeine	7	6	30_WW	30	nonUF	94.6312	118.034	< LOQ
Caffeine	7	8	80UF_WW	80	UF	94.6312	118.034	< LOQ
Caffeine	7	10	80_WW	80	nonUF	94.6312	118.034	< LOQ
Caffeine	14	18	0_WW	0	nonUF	94.6312	118.034	< LOQ
Caffeine	14	20	30UF_WW	30	UF	94.6312	118.034	< LOQ
Caffeine	14	17	30_WW	30	nonUF	94.6312	118.034	< LOQ
Caffeine	14	16	80UF_WW	80	UF	94.6312	118.034	114.505
Caffeine	14	19	80_WW	80	nonUF	94.6312	118.034	< LOQ
Candesartan	0	18	0_WW	0	nonUF	58.2063	90.7062	< LOQ
Candesartan	0	20	30UF_WW	30	UF	58.2063	90.7062	233.285
Candesartan	0	17	30_WW	30	nonUF	58.2063	90.7062	168.002
Candesartan	0	16	80UF_WW	80	UF	58.2063	90.7062	557.738
Candesartan	0	19	80_WW	80	nonUF	58.2063	90.7062	437.615
Candesartan	7	7	0_WW	0	nonUF	58.2063	90.7062	66.8385
Candesartan	7	12	30UF_WW	30	UF	58.2063	90.7062	126.579
Candesartan	7	6	30_WW	30	nonUF	58.2063	90.7062	254.386
Candesartan	7	8	80UF_WW	80	UF	58.2063	90.7062	561.896
Candesartan	7	10	80_WW	80	nonUF	58.2063	90.7062	562.031
Candesartan	14	18	0_WW	0	nonUF	58.2063	90.7062	< LOQ
Candesartan	14	20	30UF_WW	30	UF	58.2063	90.7062	184.71
Candesartan	14	17	30_WW	30	nonUF	58.2063	90.7062	218.18
Candesartan	14	16	80UF_WW	80	UF	58.2063	90.7062	410.289
Candesartan	14	19	80_WW	80	nonUF	58.2063	90.7062	422.984
Carbamazepine	0	18	0_WW	0	nonUF	14.1916	122.823	< LOQ
Carbamazepine	0	20	30UF_WW	30	UF	14.1916	122.823	50.3077
Carbamazepine	0	17	30_WW	30	nonUF	14.1916	122.823	32.0292
Carbamazepine	0	16	80UF_WW	80	UF	14.1916	122.823	147.078
Carbamazepine	0	19	80_WW	80	nonUF	14.1916	122.823	118.214
Carbamazepine	7	7	0_WW	0	nonUF	14.1916	122.823	< LOQ
Carbamazepine	7	12	30UF_WW	30	UF	14.1916	122.823	16.673
Carbamazepine	7	6	30_WW	30	nonUF	14.1916	122.823	46.7707
Carbamazepine	7	8	80UF_WW	80	UF	14.1916	122.823	126.079
Carbamazepine	7	10	80_WW	80	nonUF	14.1916	122.823	135.364
Carbamazepine	14	18	0_WW	0	nonUF	14.1916	122.823	< LOQ
Carbamazepine	14	20	30UF_WW	30	UF	14.1916	122.823	59.3876
Carbamazepine	14	17	30_WW	30	nonUF	14.1916	122.823	72.2303
Carbamazepine	14	16	80UF_WW	80	UF	14.1916	122.823	157.36
Carbamazepine	14	19	80_WW	80	nonUF	14.1916	122.823	174.255
Cetirizine	0	18	0_WW	0	nonUF	57.3756	116.957	< LOQ
Cetirizine	0	20	30UF_WW	30	UF	57.3756	116.957	< LOQ
Cetirizine	0	17	30_WW	30	nonUF	57.3756	116.957	< LOQ
Cetirizine	0	16	80UF_WW	80	UF	57.3756	116.957	140.837
Cetirizine	0	19	80_WW	80	nonUF	57.3756	116.957	114.891
Cetirizine	7	7	0_WW	0	nonUF	57.3756	116.957	< LOQ
Cetirizine	7	12	30UF_WW	30	UF	57.3756	116.957	< LOQ
Cetirizine	7	6	30_WW	30	nonUF	57.3756	116.957	< LOQ
Cetirizine	7	8	80UF_WW	80	UF	57.3756	116.957	104.24
Cetirizine	7	10	80_WW	80	nonUF	57.3756	116.957	112.535
Cetirizine	14	18	0_WW	0	nonUF	57.3756	116.957	< LOQ
Cetirizine	14	20	30UF_WW	30	UF	57.3756	116.957	< LOQ
Cetirizine	14	17	30_WW	30	nonUF	57.3756	116.957	< LOQ
Cetirizine	14	16	80UF_WW	80	UF	57.3756	116.957	89.3778
Cetirizine	14	19	80_WW	80	nonUF	57.3756	116.957	93.6205
Chloridazone-methyl-desphenyl	0	18	0_WW	0	nonUF	21.0298	NA	31.0163
Chloridazone-methyl-desphenyl	0	20	30UF_WW	30	UF	21.0298	NA	28.7469
Chloridazone-methyl-desphenyl	0	17	30_WW	30	nonUF	21.0298	NA	29.4295
Chloridazone-methyl-desphenyl	0	16	80UF_WW	80	UF	21.0298	NA	26.8902
Chloridazone-methyl-desphenyl	0	19	80_WW	80	nonUF	21.0298	NA	28.1546
Chloridazone-methyl-desphenyl	7	7	0_WW	0	nonUF	21.0298	NA	34.4273
Chloridazone-methyl-desphenyl	7	12	30UF_WW	30	UF	21.0298	NA	32.6147
Chloridazone-methyl-desphenyl	7	6	30_WW	30	nonUF	21.0298	NA	26.3261
Chloridazone-methyl-desphenyl	7	8	80UF_WW	80	UF	21.0298	NA	23.4685
Chloridazone-methyl-desphenyl	7	10	80_WW	80	nonUF	21.0298	NA	< LOQ
Chloridazone-methyl-desphenyl	14	18	0_WW	0	nonUF	21.0298	NA	38.0487
Chloridazone-methyl-desphenyl	14	20	30UF_WW	30	UF	21.0298	NA	34.2888
Chloridazone-methyl-desphenyl	14	17	30_WW	30	nonUF	21.0298	NA	31.291
Chloridazone-methyl-desphenyl	14	16	80UF_WW	80	UF	21.0298	NA	30.5092
Chloridazone-methyl-desphenyl	14	19	80_WW	80	nonUF	21.0298	NA	27.0841
Clarithromycin	0	18	0_WW	0	nonUF	10.4988	121.585	< LOQ
Clarithromycin	0	20	30UF_WW	30	UF	10.4988	121.585	62.0356
Clarithromycin	0	17	30_WW	30	nonUF	10.4988	121.585	52.2565
Clarithromycin	0	16	80UF_WW	80	UF	10.4988	121.585	182.49
Clarithromycin	0	19	80_WW	80	nonUF	10.4988	121.585	182.588
Clarithromycin	7	7	0_WW	0	nonUF	10.4988	121.585	< LOQ
Clarithromycin	7	12	30UF_WW	30	UF	10.4988	121.585	11.1583
Clarithromycin	7	6	30_WW	30	nonUF	10.4988	121.585	27.1613
Clarithromycin	7	8	80UF_WW	80	UF	10.4988	121.585	66.1414
Clarithromycin	7	10	80_WW	80	nonUF	10.4988	121.585	103.936
Clarithromycin	14	18	0_WW	0	nonUF	10.4988	121.585	< LOQ
Clarithromycin	14	20	30UF_WW	30	UF	10.4988	121.585	28.7272
Clarithromycin	14	17	30_WW	30	nonUF	10.4988	121.585	39.8878
Clarithromycin	14	16	80UF_WW	80	UF	10.4988	121.585	94.1244
Clarithromycin	14	19	80_WW	80	nonUF	10.4988	121.585	96.4916
Clopidogrel Carboxylic Acid	0	18	0_WW	0	nonUF	12.2779	125.619	< LOQ
Clopidogrel Carboxylic Acid	0	20	30UF_WW	30	UF	12.2779	125.619	44.8078
Clopidogrel Carboxylic Acid	0	17	30_WW	30	nonUF	12.2779	125.619	29.1228
Clopidogrel Carboxylic Acid	0	16	80UF_WW	80	UF	12.2779	125.619	132.529
Clopidogrel Carboxylic Acid	0	19	80_WW	80	nonUF	12.2779	125.619	111.938
Clopidogrel Carboxylic Acid	7	7	0_WW	0	nonUF	12.2779	125.619	< LOQ
Clopidogrel Carboxylic Acid	7	12	30UF_WW	30	UF	12.2779	125.619	16.3979
Clopidogrel Carboxylic Acid	7	6	30_WW	30	nonUF	12.2779	125.619	48.4734
Clopidogrel Carboxylic Acid	7	8	80UF_WW	80	UF	12.2779	125.619	127.945
Clopidogrel Carboxylic Acid	7	10	80_WW	80	nonUF	12.2779	125.619	145.281
Clopidogrel Carboxylic Acid	14	18	0_WW	0	nonUF	12.2779	125.619	< LOQ
Clopidogrel Carboxylic Acid	14	20	30UF_WW	30	UF	12.2779	125.619	37.6546
Clopidogrel Carboxylic Acid	14	17	30_WW	30	nonUF	12.2779	125.619	46.4715
Clopidogrel Carboxylic Acid	14	16	80UF_WW	80	UF	12.2779	125.619	104.345
Clopidogrel Carboxylic Acid	14	19	80_WW	80	nonUF	12.2779	125.619	124.277
Cyclamate	0	18	0_WW	0	nonUF	48.9208	NA	< LOQ
Cyclamate	0	20	30UF_WW	30	UF	48.9208	NA	< LOQ
Cyclamate	0	17	30_WW	30	nonUF	48.9208	NA	< LOQ
Cyclamate	0	16	80UF_WW	80	UF	48.9208	NA	< LOQ
Cyclamate	0	19	80_WW	80	nonUF	48.9208	NA	< LOQ
Cyclamate	7	7	0_WW	0	nonUF	48.9208	NA	< LOQ
Cyclamate	7	12	30UF_WW	30	UF	48.9208	NA	< LOQ
Cyclamate	7	6	30_WW	30	nonUF	48.9208	NA	< LOQ
Cyclamate	7	8	80UF_WW	80	UF	48.9208	NA	< LOQ
Cyclamate	7	10	80_WW	80	nonUF	48.9208	NA	< LOQ
Cyclamate	14	18	0_WW	0	nonUF	48.9208	NA	< LOQ
Cyclamate	14	20	30UF_WW	30	UF	48.9208	NA	49.2177
Cyclamate	14	17	30_WW	30	nonUF	48.9208	NA	< LOQ
Cyclamate	14	16	80UF_WW	80	UF	48.9208	NA	114.663
Cyclamate	14	19	80_WW	80	nonUF	48.9208	NA	< LOQ
DEET	0	18	0_WW	0	nonUF	9.93181	NA	< LOQ
DEET	0	20	30UF_WW	30	UF	9.93181	NA	32.3692
DEET	0	17	30_WW	30	nonUF	9.93181	NA	20.992
DEET	0	16	80UF_WW	80	UF	9.93181	NA	95.0358
DEET	0	19	80_WW	80	nonUF	9.93181	NA	76.26
DEET	7	7	0_WW	0	nonUF	9.93181	NA	< LOQ
DEET	7	12	30UF_WW	30	UF	9.93181	NA	< LOQ
DEET	7	6	30_WW	30	nonUF	9.93181	NA	19.5575
DEET	7	8	80UF_WW	80	UF	9.93181	NA	43.6282
DEET	7	10	80_WW	80	nonUF	9.93181	NA	45.0335
DEET	14	18	0_WW	0	nonUF	9.93181	NA	< LOQ
DEET	14	20	30UF_WW	30	UF	9.93181	NA	22.2322
DEET	14	17	30_WW	30	nonUF	9.93181	NA	20.4463
DEET	14	16	80UF_WW	80	UF	9.93181	NA	54.8908
DEET	14	19	80_WW	80	nonUF	9.93181	NA	38.4706
Diclofenac	0	18	0_WW	0	nonUF	20.2876	92.0486	< LOQ
Diclofenac	0	20	30UF_WW	30	UF	20.2876	92.0486	587.737
Diclofenac	0	17	30_WW	30	nonUF	20.2876	92.0486	378.888
Diclofenac	0	16	80UF_WW	80	UF	20.2876	92.0486	1689.39
Diclofenac	0	19	80_WW	80	nonUF	20.2876	92.0486	1385.03
Diclofenac	7	7	0_WW	0	nonUF	20.2876	92.0486	< LOQ
Diclofenac	7	12	30UF_WW	30	UF	20.2876	92.0486	234.968
Diclofenac	7	6	30_WW	30	nonUF	20.2876	92.0486	637.98
Diclofenac	7	8	80UF_WW	80	UF	20.2876	92.0486	1742.54
Diclofenac	7	10	80_WW	80	nonUF	20.2876	92.0486	1827.51
Diclofenac	14	18	0_WW	0	nonUF	20.2876	92.0486	< LOQ
Diclofenac	14	20	30UF_WW	30	UF	20.2876	92.0486	643.679
Diclofenac	14	17	30_WW	30	nonUF	20.2876	92.0486	762.96
Diclofenac	14	16	80UF_WW	80	UF	20.2876	92.0486	1672.32
Diclofenac	14	19	80_WW	80	nonUF	20.2876	92.0486	1783.4
Gabapentin	0	18	0_WW	0	nonUF	24.4415	127.114	68.8534
Gabapentin	0	20	30UF_WW	30	UF	24.4415	127.114	380.63
Gabapentin	0	17	30_WW	30	nonUF	24.4415	127.114	244.202
Gabapentin	0	16	80UF_WW	80	UF	24.4415	127.114	979.393
Gabapentin	0	19	80_WW	80	nonUF	24.4415	127.114	745.626
Gabapentin	7	7	0_WW	0	nonUF	24.4415	127.114	64.7285
Gabapentin	7	12	30UF_WW	30	UF	24.4415	127.114	149.273
Gabapentin	7	6	30_WW	30	nonUF	24.4415	127.114	315.695
Gabapentin	7	8	80UF_WW	80	UF	24.4415	127.114	717.574
Gabapentin	7	10	80_WW	80	nonUF	24.4415	127.114	746.575
Gabapentin	14	18	0_WW	0	nonUF	24.4415	127.114	58.5229
Gabapentin	14	20	30UF_WW	30	UF	24.4415	127.114	196.767
Gabapentin	14	17	30_WW	30	nonUF	24.4415	127.114	220.853
Gabapentin	14	16	80UF_WW	80	UF	24.4415	127.114	425.101
Gabapentin	14	19	80_WW	80	nonUF	24.4415	127.114	455.128
Hydrochlorothiazide	0	18	0_WW	0	nonUF	92.5346	112.394	< LOQ
Hydrochlorothiazide	0	20	30UF_WW	30	UF	92.5346	112.394	326.957
Hydrochlorothiazide	0	17	30_WW	30	nonUF	92.5346	112.394	218.955
Hydrochlorothiazide	0	16	80UF_WW	80	UF	92.5346	112.394	982.825
Hydrochlorothiazide	0	19	80_WW	80	nonUF	92.5346	112.394	707.807
Hydrochlorothiazide	7	7	0_WW	0	nonUF	92.5346	112.394	< LOQ
Hydrochlorothiazide	7	12	30UF_WW	30	UF	92.5346	112.394	131.268
Hydrochlorothiazide	7	6	30_WW	30	nonUF	92.5346	112.394	339.377
Hydrochlorothiazide	7	8	80UF_WW	80	UF	92.5346	112.394	860.909
Hydrochlorothiazide	7	10	80_WW	80	nonUF	92.5346	112.394	969.774
Hydrochlorothiazide	14	18	0_WW	0	nonUF	92.5346	112.394	< LOQ
Hydrochlorothiazide	14	20	30UF_WW	30	UF	92.5346	112.394	311.605
Hydrochlorothiazide	14	17	30_WW	30	nonUF	92.5346	112.394	363.497
Hydrochlorothiazide	14	16	80UF_WW	80	UF	92.5346	112.394	786.735
Hydrochlorothiazide	14	19	80_WW	80	nonUF	92.5346	112.394	763.516
Lamotrigine	0	18	0_WW	0	nonUF	23.0783	115.511	73.1071
Lamotrigine	0	20	30UF_WW	30	UF	23.0783	115.511	363.696
Lamotrigine	0	17	30_WW	30	nonUF	23.0783	115.511	269.473
Lamotrigine	0	16	80UF_WW	80	UF	23.0783	115.511	868.044
Lamotrigine	0	19	80_WW	80	nonUF	23.0783	115.511	770.541
Lamotrigine	7	7	0_WW	0	nonUF	23.0783	115.511	81.8205
Lamotrigine	7	12	30UF_WW	30	UF	23.0783	115.511	183.916
Lamotrigine	7	6	30_WW	30	nonUF	23.0783	115.511	396.505
Lamotrigine	7	8	80UF_WW	80	UF	23.0783	115.511	849.816
Lamotrigine	7	10	80_WW	80	nonUF	23.0783	115.511	952.154
Lamotrigine	14	18	0_WW	0	nonUF	23.0783	115.511	56.0857
Lamotrigine	14	20	30UF_WW	30	UF	23.0783	115.511	294.046
Lamotrigine	14	17	30_WW	30	nonUF	23.0783	115.511	353.864
Lamotrigine	14	16	80UF_WW	80	UF	23.0783	115.511	634.216
Lamotrigine	14	19	80_WW	80	nonUF	23.0783	115.511	701.631
Levetiracetam (fragment)	0	18	0_WW	0	nonUF	30.1909	111.051	< LOQ
Levetiracetam (fragment)	0	20	30UF_WW	30	UF	30.1909	111.051	< LOQ
Levetiracetam (fragment)	0	17	30_WW	30	nonUF	30.1909	111.051	< LOQ
Levetiracetam (fragment)	0	16	80UF_WW	80	UF	30.1909	111.051	75.6453
Levetiracetam (fragment)	0	19	80_WW	80	nonUF	30.1909	111.051	76.0709
Levetiracetam (fragment)	7	7	0_WW	0	nonUF	30.1909	111.051	< LOQ
Levetiracetam (fragment)	7	12	30UF_WW	30	UF	30.1909	111.051	< LOQ
Levetiracetam (fragment)	7	6	30_WW	30	nonUF	30.1909	111.051	< LOQ
Levetiracetam (fragment)	7	8	80UF_WW	80	UF	30.1909	111.051	< LOQ
Levetiracetam (fragment)	7	10	80_WW	80	nonUF	30.1909	111.051	< LOQ
Levetiracetam (fragment)	14	18	0_WW	0	nonUF	30.1909	111.051	< LOQ
Levetiracetam (fragment)	14	20	30UF_WW	30	UF	30.1909	111.051	< LOQ
Levetiracetam (fragment)	14	17	30_WW	30	nonUF	30.1909	111.051	< LOQ
Levetiracetam (fragment)	14	16	80UF_WW	80	UF	30.1909	111.051	< LOQ
Levetiracetam (fragment)	14	19	80_WW	80	nonUF	30.1909	111.051	< LOQ
Lidocaine (Diocaine)	0	18	0_WW	0	nonUF	5.115	117.214	< LOQ
Lidocaine (Diocaine)	0	20	30UF_WW	30	UF	5.115	117.214	63.3452
Lidocaine (Diocaine)	0	17	30_WW	30	nonUF	5.115	117.214	40.6208
Lidocaine (Diocaine)	0	16	80UF_WW	80	UF	5.115	117.214	181.179
Lidocaine (Diocaine)	0	19	80_WW	80	nonUF	5.115	117.214	151.685
Lidocaine (Diocaine)	7	7	0_WW	0	nonUF	5.115	117.214	< LOQ
Lidocaine (Diocaine)	7	12	30UF_WW	30	UF	5.115	117.214	20.8203
Lidocaine (Diocaine)	7	6	30_WW	30	nonUF	5.115	117.214	57.4487
Lidocaine (Diocaine)	7	8	80UF_WW	80	UF	5.115	117.214	151.644
Lidocaine (Diocaine)	7	10	80_WW	80	nonUF	5.115	117.214	166.107
Lidocaine (Diocaine)	14	18	0_WW	0	nonUF	5.115	117.214	< LOQ
Lidocaine (Diocaine)	14	20	30UF_WW	30	UF	5.115	117.214	58.1802
Lidocaine (Diocaine)	14	17	30_WW	30	nonUF	5.115	117.214	68.917
Lidocaine (Diocaine)	14	16	80UF_WW	80	UF	5.115	117.214	155.983
Lidocaine (Diocaine)	14	19	80_WW	80	nonUF	5.115	117.214	178.916
Mefenamic acid	0	18	0_WW	0	nonUF	20.8157	95.8156	< LOQ
Mefenamic acid	0	20	30UF_WW	30	UF	20.8157	95.8156	88.1404
Mefenamic acid	0	17	30_WW	30	nonUF	20.8157	95.8156	59.302
Mefenamic acid	0	16	80UF_WW	80	UF	20.8157	95.8156	255.175
Mefenamic acid	0	19	80_WW	80	nonUF	20.8157	95.8156	211.994
Mefenamic acid	7	7	0_WW	0	nonUF	20.8157	95.8156	< LOQ
Mefenamic acid	7	12	30UF_WW	30	UF	20.8157	95.8156	27.3591
Mefenamic acid	7	6	30_WW	30	nonUF	20.8157	95.8156	86.4649
Mefenamic acid	7	8	80UF_WW	80	UF	20.8157	95.8156	198.542
Mefenamic acid	7	10	80_WW	80	nonUF	20.8157	95.8156	239.399
Mefenamic acid	14	18	0_WW	0	nonUF	20.8157	95.8156	< LOQ
Mefenamic acid	14	20	30UF_WW	30	UF	20.8157	95.8156	67.4709
Mefenamic acid	14	17	30_WW	30	nonUF	20.8157	95.8156	76.0586
Mefenamic acid	14	16	80UF_WW	80	UF	20.8157	95.8156	177.127
Mefenamic acid	14	19	80_WW	80	nonUF	20.8157	95.8156	177.133
Metoprolol	0	18	0_WW	0	nonUF	10.3734	123.102	< LOQ
Metoprolol	0	20	30UF_WW	30	UF	10.3734	123.102	86.5587
Metoprolol	0	17	30_WW	30	nonUF	10.3734	123.102	59.1073
Metoprolol	0	16	80UF_WW	80	UF	10.3734	123.102	231.534
Metoprolol	0	19	80_WW	80	nonUF	10.3734	123.102	198.02
Metoprolol	7	7	0_WW	0	nonUF	10.3734	123.102	< LOQ
Metoprolol	7	12	30UF_WW	30	UF	10.3734	123.102	37.1754
Metoprolol	7	6	30_WW	30	nonUF	10.3734	123.102	94.7003
Metoprolol	7	8	80UF_WW	80	UF	10.3734	123.102	221.707
Metoprolol	7	10	80_WW	80	nonUF	10.3734	123.102	269.445
Metoprolol	14	18	0_WW	0	nonUF	10.3734	123.102	< LOQ
Metoprolol	14	20	30UF_WW	30	UF	10.3734	123.102	70.2905
Metoprolol	14	17	30_WW	30	nonUF	10.3734	123.102	82.1824
Metoprolol	14	16	80UF_WW	80	UF	10.3734	123.102	181.289
Metoprolol	14	19	80_WW	80	nonUF	10.3734	123.102	192.524
Naproxen	0	18	0_WW	0	nonUF	222.513	NA	< LOQ
Naproxen	0	20	30UF_WW	30	UF	222.513	NA	< LOQ
Naproxen	0	17	30_WW	30	nonUF	222.513	NA	< LOQ
Naproxen	0	16	80UF_WW	80	UF	222.513	NA	349.387
Naproxen	0	19	80_WW	80	nonUF	222.513	NA	321.997
Naproxen	7	7	0_WW	0	nonUF	222.513	NA	< LOQ
Naproxen	7	12	30UF_WW	30	UF	222.513	NA	< LOQ
Naproxen	7	6	30_WW	30	nonUF	222.513	NA	< LOQ
Naproxen	7	8	80UF_WW	80	UF	222.513	NA	293.503
Naproxen	7	10	80_WW	80	nonUF	222.513	NA	389.491
Naproxen	14	18	0_WW	0	nonUF	222.513	NA	< LOQ
Naproxen	14	20	30UF_WW	30	UF	222.513	NA	< LOQ
Naproxen	14	17	30_WW	30	nonUF	222.513	NA	< LOQ
Naproxen	14	16	80UF_WW	80	UF	222.513	NA	264.557
Naproxen	14	19	80_WW	80	nonUF	222.513	NA	267.173
Oxazepam	0	18	0_WW	0	nonUF	50.4308	117.009	< LOQ
Oxazepam	0	20	30UF_WW	30	UF	50.4308	117.009	< LOQ
Oxazepam	0	17	30_WW	30	nonUF	50.4308	117.009	< LOQ
Oxazepam	0	16	80UF_WW	80	UF	50.4308	117.009	87.4949
Oxazepam	0	19	80_WW	80	nonUF	50.4308	117.009	68.8633
Oxazepam	7	7	0_WW	0	nonUF	50.4308	117.009	< LOQ
Oxazepam	7	12	30UF_WW	30	UF	50.4308	117.009	< LOQ
Oxazepam	7	6	30_WW	30	nonUF	50.4308	117.009	< LOQ
Oxazepam	7	8	80UF_WW	80	UF	50.4308	117.009	91.1387
Oxazepam	7	10	80_WW	80	nonUF	50.4308	117.009	98.3886
Oxazepam	14	18	0_WW	0	nonUF	50.4308	117.009	< LOQ
Oxazepam	14	20	30UF_WW	30	UF	50.4308	117.009	< LOQ
Oxazepam	14	17	30_WW	30	nonUF	50.4308	117.009	< LOQ
Oxazepam	14	16	80UF_WW	80	UF	50.4308	117.009	62.1876
Oxazepam	14	19	80_WW	80	nonUF	50.4308	117.009	67.2362
Sitagliptin	0	18	0_WW	0	nonUF	9.30963	119.614	52.9028
Sitagliptin	0	20	30UF_WW	30	UF	9.30963	119.614	484.821
Sitagliptin	0	17	30_WW	30	nonUF	9.30963	119.614	340.828
Sitagliptin	0	16	80UF_WW	80	UF	9.30963	119.614	1324.17
Sitagliptin	0	19	80_WW	80	nonUF	9.30963	119.614	1106.03
Sitagliptin	7	7	0_WW	0	nonUF	9.30963	119.614	57.6546
Sitagliptin	7	12	30UF_WW	30	UF	9.30963	119.614	213.577
Sitagliptin	7	6	30_WW	30	nonUF	9.30963	119.614	507.753
Sitagliptin	7	8	80UF_WW	80	UF	9.30963	119.614	1238.46
Sitagliptin	7	10	80_WW	80	nonUF	9.30963	119.614	1433.7
Sitagliptin	14	18	0_WW	0	nonUF	9.30963	119.614	48.7231
Sitagliptin	14	20	30UF_WW	30	UF	9.30963	119.614	472.342
Sitagliptin	14	17	30_WW	30	nonUF	9.30963	119.614	541.076
Sitagliptin	14	16	80UF_WW	80	UF	9.30963	119.614	1190.53
Sitagliptin	14	19	80_WW	80	nonUF	9.30963	119.614	1262.02
Sotalol	0	18	0_WW	0	nonUF	10.7056	121.882	< LOQ
Sotalol	0	20	30UF_WW	30	UF	10.7056	121.882	40.5782
Sotalol	0	17	30_WW	30	nonUF	10.7056	121.882	25.2715
Sotalol	0	16	80UF_WW	80	UF	10.7056	121.882	110.811
Sotalol	0	19	80_WW	80	nonUF	10.7056	121.882	89.1003
Sotalol	7	7	0_WW	0	nonUF	10.7056	121.882	< LOQ
Sotalol	7	12	30UF_WW	30	UF	10.7056	121.882	19.9526
Sotalol	7	6	30_WW	30	nonUF	10.7056	121.882	56.4093
Sotalol	7	8	80UF_WW	80	UF	10.7056	121.882	139.7
Sotalol	7	10	80_WW	80	nonUF	10.7056	121.882	161.203
Sotalol	14	18	0_WW	0	nonUF	10.7056	121.882	< LOQ
Sotalol	14	20	30UF_WW	30	UF	10.7056	121.882	42.6076
Sotalol	14	17	30_WW	30	nonUF	10.7056	121.882	50.8354
Sotalol	14	16	80UF_WW	80	UF	10.7056	121.882	110.314
Sotalol	14	19	80_WW	80	nonUF	10.7056	121.882	123.725
Sulfamethoxazole	0	18	0_WW	0	nonUF	14.432	129.345	< LOQ
Sulfamethoxazole	0	20	30UF_WW	30	UF	14.432	129.345	84.5376
Sulfamethoxazole	0	17	30_WW	30	nonUF	14.432	129.345	59.7798
Sulfamethoxazole	0	16	80UF_WW	80	UF	14.432	129.345	262.166
Sulfamethoxazole	0	19	80_WW	80	nonUF	14.432	129.345	236.65
Sulfamethoxazole	7	7	0_WW	0	nonUF	14.432	129.345	< LOQ
Sulfamethoxazole	7	12	30UF_WW	30	UF	14.432	129.345	15.5777
Sulfamethoxazole	7	6	30_WW	30	nonUF	14.432	129.345	45.5031
Sulfamethoxazole	7	8	80UF_WW	80	UF	14.432	129.345	134.14
Sulfamethoxazole	7	10	80_WW	80	nonUF	14.432	129.345	149.294
Sulfamethoxazole	14	18	0_WW	0	nonUF	14.432	129.345	< LOQ
Sulfamethoxazole	14	20	30UF_WW	30	UF	14.432	129.345	52.1819
Sulfamethoxazole	14	17	30_WW	30	nonUF	14.432	129.345	62.7103
Sulfamethoxazole	14	16	80UF_WW	80	UF	14.432	129.345	156.62
Sulfamethoxazole	14	19	80_WW	80	nonUF	14.432	129.345	168.096
Sulfapyridine	0	18	0_WW	0	nonUF	8.85353	117.017	< LOQ
Sulfapyridine	0	20	30UF_WW	30	UF	8.85353	117.017	19.7128
Sulfapyridine	0	17	30_WW	30	nonUF	8.85353	117.017	13.1207
Sulfapyridine	0	16	80UF_WW	80	UF	8.85353	117.017	62.0226
Sulfapyridine	0	19	80_WW	80	nonUF	8.85353	117.017	53.0973
Sulfapyridine	7	7	0_WW	0	nonUF	8.85353	117.017	< LOQ
Sulfapyridine	7	12	30UF_WW	30	UF	8.85353	117.017	< LOQ
Sulfapyridine	7	6	30_WW	30	nonUF	8.85353	117.017	15.5735
Sulfapyridine	7	8	80UF_WW	80	UF	8.85353	117.017	42.7322
Sulfapyridine	7	10	80_WW	80	nonUF	8.85353	117.017	60.3254
Sulfapyridine	14	18	0_WW	0	nonUF	8.85353	117.017	< LOQ
Sulfapyridine	14	20	30UF_WW	30	UF	8.85353	117.017	17.3966
Sulfapyridine	14	17	30_WW	30	nonUF	8.85353	117.017	19.739
Sulfapyridine	14	16	80UF_WW	80	UF	8.85353	117.017	51.5438
Sulfapyridine	14	19	80_WW	80	nonUF	8.85353	117.017	56.1016
Trimethoprim	0	18	0_WW	0	nonUF	10.9214	116.178	< LOQ
Trimethoprim	0	20	30UF_WW	30	UF	10.9214	116.178	91.4234
Trimethoprim	0	17	30_WW	30	nonUF	10.9214	116.178	60.7635
Trimethoprim	0	16	80UF_WW	80	UF	10.9214	116.178	260.103
Trimethoprim	0	19	80_WW	80	nonUF	10.9214	116.178	215.854
Trimethoprim	7	7	0_WW	0	nonUF	10.9214	116.178	< LOQ
Trimethoprim	7	12	30UF_WW	30	UF	10.9214	116.178	18.9834
Trimethoprim	7	6	30_WW	30	nonUF	10.9214	116.178	55.373
Trimethoprim	7	8	80UF_WW	80	UF	10.9214	116.178	142.854
Trimethoprim	7	10	80_WW	80	nonUF	10.9214	116.178	170.667
Trimethoprim	14	18	0_WW	0	nonUF	10.9214	116.178	< LOQ
Trimethoprim	14	20	30UF_WW	30	UF	10.9214	116.178	52.7082
Trimethoprim	14	17	30_WW	30	nonUF	10.9214	116.178	60.4446
Trimethoprim	14	16	80UF_WW	80	UF	10.9214	116.178	144.047
Trimethoprim	14	19	80_WW	80	nonUF	10.9214	116.178	162.236
Venlafaxine	0	18	0_WW	0	nonUF	4.97265	120.616	< LOQ
Venlafaxine	0	20	30UF_WW	30	UF	4.97265	120.616	76.597
Venlafaxine	0	17	30_WW	30	nonUF	4.97265	120.616	53.4285
Venlafaxine	0	16	80UF_WW	80	UF	4.97265	120.616	210.787
Venlafaxine	0	19	80_WW	80	nonUF	4.97265	120.616	180.517
Venlafaxine	7	7	0_WW	0	nonUF	4.97265	120.616	5.2546
Venlafaxine	7	12	30UF_WW	30	UF	4.97265	120.616	28.6939
Venlafaxine	7	6	30_WW	30	nonUF	4.97265	120.616	74.7877
Venlafaxine	7	8	80UF_WW	80	UF	4.97265	120.616	180.47
Venlafaxine	7	10	80_WW	80	nonUF	4.97265	120.616	204.439
Venlafaxine	14	18	0_WW	0	nonUF	4.97265	120.616	< LOQ
Venlafaxine	14	20	30UF_WW	30	UF	4.97265	120.616	61.9754
Venlafaxine	14	17	30_WW	30	nonUF	4.97265	120.616	74.4959
Venlafaxine	14	16	80UF_WW	80	UF	4.97265	120.616	160.744
Venlafaxine	14	19	80_WW	80	nonUF	4.97265	120.616	183.036
2,6-Dichlorbenzamide	0	18	0_WW	0	nonUF	126.824	105.854	< LOQ
2,6-Dichlorbenzamide	0	20	30UF_WW	30	UF	126.824	105.854	< LOQ
2,6-Dichlorbenzamide	0	17	30_WW	30	nonUF	126.824	105.854	< LOQ
2,6-Dichlorbenzamide	0	16	80UF_WW	80	UF	126.824	105.854	< LOQ
2,6-Dichlorbenzamide	0	19	80_WW	80	nonUF	126.824	105.854	< LOQ
2,6-Dichlorbenzamide	7	7	0_WW	0	nonUF	126.824	105.854	< LOQ
2,6-Dichlorbenzamide	7	12	30UF_WW	30	UF	126.824	105.854	< LOQ
2,6-Dichlorbenzamide	7	6	30_WW	30	nonUF	126.824	105.854	< LOQ
2,6-Dichlorbenzamide	7	8	80UF_WW	80	UF	126.824	105.854	< LOQ
2,6-Dichlorbenzamide	7	10	80_WW	80	nonUF	126.824	105.854	< LOQ
2,6-Dichlorbenzamide	14	18	0_WW	0	nonUF	126.824	105.854	< LOQ
2,6-Dichlorbenzamide	14	20	30UF_WW	30	UF	126.824	105.854	< LOQ
2,6-Dichlorbenzamide	14	17	30_WW	30	nonUF	126.824	105.854	< LOQ
2,6-Dichlorbenzamide	14	16	80UF_WW	80	UF	126.824	105.854	< LOQ
2,6-Dichlorbenzamide	14	19	80_WW	80	nonUF	126.824	105.854	< LOQ
Carbendazim (Azole)	0	18	0_WW	0	nonUF	11.2476	126.2	< LOQ
Carbendazim (Azole)	0	20	30UF_WW	30	UF	11.2476	126.2	< LOQ
Carbendazim (Azole)	0	17	30_WW	30	nonUF	11.2476	126.2	< LOQ
Carbendazim (Azole)	0	16	80UF_WW	80	UF	11.2476	126.2	< LOQ
Carbendazim (Azole)	0	19	80_WW	80	nonUF	11.2476	126.2	< LOQ
Carbendazim (Azole)	7	7	0_WW	0	nonUF	11.2476	126.2	< LOQ
Carbendazim (Azole)	7	12	30UF_WW	30	UF	11.2476	126.2	< LOQ
Carbendazim (Azole)	7	6	30_WW	30	nonUF	11.2476	126.2	< LOQ
Carbendazim (Azole)	7	8	80UF_WW	80	UF	11.2476	126.2	< LOQ
Carbendazim (Azole)	7	10	80_WW	80	nonUF	11.2476	126.2	< LOQ
Carbendazim (Azole)	14	18	0_WW	0	nonUF	11.2476	126.2	< LOQ
Carbendazim (Azole)	14	20	30UF_WW	30	UF	11.2476	126.2	< LOQ
Carbendazim (Azole)	14	17	30_WW	30	nonUF	11.2476	126.2	< LOQ
Carbendazim (Azole)	14	16	80UF_WW	80	UF	11.2476	126.2	< LOQ
Carbendazim (Azole)	14	19	80_WW	80	nonUF	11.2476	126.2	< LOQ
Chlortoluron	0	18	0_WW	0	nonUF	12.0043	125.372	< LOQ
Chlortoluron	0	20	30UF_WW	30	UF	12.0043	125.372	< LOQ
Chlortoluron	0	17	30_WW	30	nonUF	12.0043	125.372	< LOQ
Chlortoluron	0	16	80UF_WW	80	UF	12.0043	125.372	< LOQ
Chlortoluron	0	19	80_WW	80	nonUF	12.0043	125.372	< LOQ
Chlortoluron	7	7	0_WW	0	nonUF	12.0043	125.372	< LOQ
Chlortoluron	7	12	30UF_WW	30	UF	12.0043	125.372	< LOQ
Chlortoluron	7	6	30_WW	30	nonUF	12.0043	125.372	< LOQ
Chlortoluron	7	8	80UF_WW	80	UF	12.0043	125.372	< LOQ
Chlortoluron	7	10	80_WW	80	nonUF	12.0043	125.372	< LOQ
Chlortoluron	14	18	0_WW	0	nonUF	12.0043	125.372	< LOQ
Chlortoluron	14	20	30UF_WW	30	UF	12.0043	125.372	< LOQ
Chlortoluron	14	17	30_WW	30	nonUF	12.0043	125.372	< LOQ
Chlortoluron	14	16	80UF_WW	80	UF	12.0043	125.372	< LOQ
Chlortoluron	14	19	80_WW	80	nonUF	12.0043	125.372	< LOQ
Diazinon	0	18	0_WW	0	nonUF	4.88163	95.3149	< LOQ
Diazinon	0	20	30UF_WW	30	UF	4.88163	95.3149	< LOQ
Diazinon	0	17	30_WW	30	nonUF	4.88163	95.3149	< LOQ
Diazinon	0	16	80UF_WW	80	UF	4.88163	95.3149	< LOQ
Diazinon	0	19	80_WW	80	nonUF	4.88163	95.3149	< LOQ
Diazinon	7	7	0_WW	0	nonUF	4.88163	95.3149	< LOQ
Diazinon	7	12	30UF_WW	30	UF	4.88163	95.3149	< LOQ
Diazinon	7	6	30_WW	30	nonUF	4.88163	95.3149	< LOQ
Diazinon	7	8	80UF_WW	80	UF	4.88163	95.3149	< LOQ
Diazinon	7	10	80_WW	80	nonUF	4.88163	95.3149	< LOQ
Diazinon	14	18	0_WW	0	nonUF	4.88163	95.3149	< LOQ
Diazinon	14	20	30UF_WW	30	UF	4.88163	95.3149	< LOQ
Diazinon	14	17	30_WW	30	nonUF	4.88163	95.3149	< LOQ
Diazinon	14	16	80UF_WW	80	UF	4.88163	95.3149	< LOQ
Diazinon	14	19	80_WW	80	nonUF	4.88163	95.3149	< LOQ
Dimethenamid	0	18	0_WW	0	nonUF	22.4565	113.68	< LOQ
Dimethenamid	0	20	30UF_WW	30	UF	22.4565	113.68	< LOQ
Dimethenamid	0	17	30_WW	30	nonUF	22.4565	113.68	< LOQ
Dimethenamid	0	16	80UF_WW	80	UF	22.4565	113.68	< LOQ
Dimethenamid	0	19	80_WW	80	nonUF	22.4565	113.68	< LOQ
Dimethenamid	7	7	0_WW	0	nonUF	22.4565	113.68	< LOQ
Dimethenamid	7	12	30UF_WW	30	UF	22.4565	113.68	< LOQ
Dimethenamid	7	6	30_WW	30	nonUF	22.4565	113.68	< LOQ
Dimethenamid	7	8	80UF_WW	80	UF	22.4565	113.68	< LOQ
Dimethenamid	7	10	80_WW	80	nonUF	22.4565	113.68	< LOQ
Dimethenamid	14	18	0_WW	0	nonUF	22.4565	113.68	< LOQ
Dimethenamid	14	20	30UF_WW	30	UF	22.4565	113.68	< LOQ
Dimethenamid	14	17	30_WW	30	nonUF	22.4565	113.68	< LOQ
Dimethenamid	14	16	80UF_WW	80	UF	22.4565	113.68	< LOQ
Dimethenamid	14	19	80_WW	80	nonUF	22.4565	113.68	< LOQ
Dimethoate	0	18	0_WW	0	nonUF	12.4723	117.415	< LOQ
Dimethoate	0	20	30UF_WW	30	UF	12.4723	117.415	< LOQ
Dimethoate	0	17	30_WW	30	nonUF	12.4723	117.415	< LOQ
Dimethoate	0	16	80UF_WW	80	UF	12.4723	117.415	< LOQ
Dimethoate	0	19	80_WW	80	nonUF	12.4723	117.415	< LOQ
Dimethoate	7	7	0_WW	0	nonUF	12.4723	117.415	< LOQ
Dimethoate	7	12	30UF_WW	30	UF	12.4723	117.415	< LOQ
Dimethoate	7	6	30_WW	30	nonUF	12.4723	117.415	< LOQ
Dimethoate	7	8	80UF_WW	80	UF	12.4723	117.415	< LOQ
Dimethoate	7	10	80_WW	80	nonUF	12.4723	117.415	< LOQ
Dimethoate	14	18	0_WW	0	nonUF	12.4723	117.415	< LOQ
Dimethoate	14	20	30UF_WW	30	UF	12.4723	117.415	< LOQ
Dimethoate	14	17	30_WW	30	nonUF	12.4723	117.415	< LOQ
Dimethoate	14	16	80UF_WW	80	UF	12.4723	117.415	< LOQ
Dimethoate	14	19	80_WW	80	nonUF	12.4723	117.415	< LOQ
Diuron	0	18	0_WW	0	nonUF	25.8929	121.996	< LOQ
Diuron	0	20	30UF_WW	30	UF	25.8929	121.996	< LOQ
Diuron	0	17	30_WW	30	nonUF	25.8929	121.996	< LOQ
Diuron	0	16	80UF_WW	80	UF	25.8929	121.996	< LOQ
Diuron	0	19	80_WW	80	nonUF	25.8929	121.996	< LOQ
Diuron	7	7	0_WW	0	nonUF	25.8929	121.996	< LOQ
Diuron	7	12	30UF_WW	30	UF	25.8929	121.996	< LOQ
Diuron	7	6	30_WW	30	nonUF	25.8929	121.996	< LOQ
Diuron	7	8	80UF_WW	80	UF	25.8929	121.996	< LOQ
Diuron	7	10	80_WW	80	nonUF	25.8929	121.996	< LOQ
Diuron	14	18	0_WW	0	nonUF	25.8929	121.996	< LOQ
Diuron	14	20	30UF_WW	30	UF	25.8929	121.996	< LOQ
Diuron	14	17	30_WW	30	nonUF	25.8929	121.996	< LOQ
Diuron	14	16	80UF_WW	80	UF	25.8929	121.996	< LOQ
Diuron	14	19	80_WW	80	nonUF	25.8929	121.996	< LOQ
Epoxiconazole	0	18	0_WW	0	nonUF	10.0409	120.625	< LOQ
Epoxiconazole	0	20	30UF_WW	30	UF	10.0409	120.625	< LOQ
Epoxiconazole	0	17	30_WW	30	nonUF	10.0409	120.625	< LOQ
Epoxiconazole	0	16	80UF_WW	80	UF	10.0409	120.625	< LOQ
Epoxiconazole	0	19	80_WW	80	nonUF	10.0409	120.625	< LOQ
Epoxiconazole	7	7	0_WW	0	nonUF	10.0409	120.625	< LOQ
Epoxiconazole	7	12	30UF_WW	30	UF	10.0409	120.625	< LOQ
Epoxiconazole	7	6	30_WW	30	nonUF	10.0409	120.625	< LOQ
Epoxiconazole	7	8	80UF_WW	80	UF	10.0409	120.625	< LOQ
Epoxiconazole	7	10	80_WW	80	nonUF	10.0409	120.625	< LOQ
Epoxiconazole	14	18	0_WW	0	nonUF	10.0409	120.625	< LOQ
Epoxiconazole	14	20	30UF_WW	30	UF	10.0409	120.625	< LOQ
Epoxiconazole	14	17	30_WW	30	nonUF	10.0409	120.625	< LOQ
Epoxiconazole	14	16	80UF_WW	80	UF	10.0409	120.625	< LOQ
Epoxiconazole	14	19	80_WW	80	nonUF	10.0409	120.625	< LOQ
Ethofumesate	0	18	0_WW	0	nonUF	199.103	129.507	< LOQ
Ethofumesate	0	20	30UF_WW	30	UF	199.103	129.507	< LOQ
Ethofumesate	0	17	30_WW	30	nonUF	199.103	129.507	< LOQ
Ethofumesate	0	16	80UF_WW	80	UF	199.103	129.507	< LOQ
Ethofumesate	0	19	80_WW	80	nonUF	199.103	129.507	< LOQ
Ethofumesate	7	7	0_WW	0	nonUF	199.103	129.507	< LOQ
Ethofumesate	7	12	30UF_WW	30	UF	199.103	129.507	< LOQ
Ethofumesate	7	6	30_WW	30	nonUF	199.103	129.507	< LOQ
Ethofumesate	7	8	80UF_WW	80	UF	199.103	129.507	< LOQ
Ethofumesate	7	10	80_WW	80	nonUF	199.103	129.507	< LOQ
Ethofumesate	14	18	0_WW	0	nonUF	199.103	129.507	< LOQ
Ethofumesate	14	20	30UF_WW	30	UF	199.103	129.507	< LOQ
Ethofumesate	14	17	30_WW	30	nonUF	199.103	129.507	< LOQ
Ethofumesate	14	16	80UF_WW	80	UF	199.103	129.507	< LOQ
Ethofumesate	14	19	80_WW	80	nonUF	199.103	129.507	< LOQ
Fipronil	0	18	0_WW	0	nonUF	10.98	114.553	< LOQ
Fipronil	0	20	30UF_WW	30	UF	10.98	114.553	< LOQ
Fipronil	0	17	30_WW	30	nonUF	10.98	114.553	< LOQ
Fipronil	0	16	80UF_WW	80	UF	10.98	114.553	< LOQ
Fipronil	0	19	80_WW	80	nonUF	10.98	114.553	< LOQ
Fipronil	7	7	0_WW	0	nonUF	10.98	114.553	< LOQ
Fipronil	7	12	30UF_WW	30	UF	10.98	114.553	< LOQ
Fipronil	7	6	30_WW	30	nonUF	10.98	114.553	< LOQ
Fipronil	7	8	80UF_WW	80	UF	10.98	114.553	< LOQ
Fipronil	7	10	80_WW	80	nonUF	10.98	114.553	< LOQ
Fipronil	14	18	0_WW	0	nonUF	10.98	114.553	< LOQ
Fipronil	14	20	30UF_WW	30	UF	10.98	114.553	< LOQ
Fipronil	14	17	30_WW	30	nonUF	10.98	114.553	< LOQ
Fipronil	14	16	80UF_WW	80	UF	10.98	114.553	< LOQ
Fipronil	14	19	80_WW	80	nonUF	10.98	114.553	< LOQ
Isoproturon	0	18	0_WW	0	nonUF	10.4883	120.316	< LOQ
Isoproturon	0	20	30UF_WW	30	UF	10.4883	120.316	< LOQ
Isoproturon	0	17	30_WW	30	nonUF	10.4883	120.316	< LOQ
Isoproturon	0	16	80UF_WW	80	UF	10.4883	120.316	< LOQ
Isoproturon	0	19	80_WW	80	nonUF	10.4883	120.316	< LOQ
Isoproturon	7	7	0_WW	0	nonUF	10.4883	120.316	< LOQ
Isoproturon	7	12	30UF_WW	30	UF	10.4883	120.316	< LOQ
Isoproturon	7	6	30_WW	30	nonUF	10.4883	120.316	< LOQ
Isoproturon	7	8	80UF_WW	80	UF	10.4883	120.316	< LOQ
Isoproturon	7	10	80_WW	80	nonUF	10.4883	120.316	< LOQ
Isoproturon	14	18	0_WW	0	nonUF	10.4883	120.316	< LOQ
Isoproturon	14	20	30UF_WW	30	UF	10.4883	120.316	< LOQ
Isoproturon	14	17	30_WW	30	nonUF	10.4883	120.316	< LOQ
Isoproturon	14	16	80UF_WW	80	UF	10.4883	120.316	< LOQ
Isoproturon	14	19	80_WW	80	nonUF	10.4883	120.316	< LOQ
Mecoprop	0	18	0_WW	0	nonUF	50.0065	121.76	< LOQ
Mecoprop	0	20	30UF_WW	30	UF	50.0065	121.76	< LOQ
Mecoprop	0	17	30_WW	30	nonUF	50.0065	121.76	< LOQ
Mecoprop	0	16	80UF_WW	80	UF	50.0065	121.76	< LOQ
Mecoprop	0	19	80_WW	80	nonUF	50.0065	121.76	< LOQ
Mecoprop	7	7	0_WW	0	nonUF	50.0065	121.76	< LOQ
Mecoprop	7	12	30UF_WW	30	UF	50.0065	121.76	< LOQ
Mecoprop	7	6	30_WW	30	nonUF	50.0065	121.76	< LOQ
Mecoprop	7	8	80UF_WW	80	UF	50.0065	121.76	< LOQ
Mecoprop	7	10	80_WW	80	nonUF	50.0065	121.76	< LOQ
Mecoprop	14	18	0_WW	0	nonUF	50.0065	121.76	< LOQ
Mecoprop	14	20	30UF_WW	30	UF	50.0065	121.76	< LOQ
Mecoprop	14	17	30_WW	30	nonUF	50.0065	121.76	< LOQ
Mecoprop	14	16	80UF_WW	80	UF	50.0065	121.76	< LOQ
Mecoprop	14	19	80_WW	80	nonUF	50.0065	121.76	< LOQ
Metamitron	0	18	0_WW	0	nonUF	32.1091	113.783	< LOQ
Metamitron	0	20	30UF_WW	30	UF	32.1091	113.783	< LOQ
Metamitron	0	17	30_WW	30	nonUF	32.1091	113.783	< LOQ
Metamitron	0	16	80UF_WW	80	UF	32.1091	113.783	< LOQ
Metamitron	0	19	80_WW	80	nonUF	32.1091	113.783	< LOQ
Metamitron	7	7	0_WW	0	nonUF	32.1091	113.783	< LOQ
Metamitron	7	12	30UF_WW	30	UF	32.1091	113.783	< LOQ
Metamitron	7	6	30_WW	30	nonUF	32.1091	113.783	< LOQ
Metamitron	7	8	80UF_WW	80	UF	32.1091	113.783	< LOQ
Metamitron	7	10	80_WW	80	nonUF	32.1091	113.783	< LOQ
Metamitron	14	18	0_WW	0	nonUF	32.1091	113.783	< LOQ
Metamitron	14	20	30UF_WW	30	UF	32.1091	113.783	< LOQ
Metamitron	14	17	30_WW	30	nonUF	32.1091	113.783	< LOQ
Metamitron	14	16	80UF_WW	80	UF	32.1091	113.783	< LOQ
Metamitron	14	19	80_WW	80	nonUF	32.1091	113.783	< LOQ
Metamitron-Desamino-4	0	18	0_WW	0	nonUF	13.9705	122.082	< LOQ
Metamitron-Desamino-4	0	20	30UF_WW	30	UF	13.9705	122.082	< LOQ
Metamitron-Desamino-4	0	17	30_WW	30	nonUF	13.9705	122.082	< LOQ
Metamitron-Desamino-4	0	16	80UF_WW	80	UF	13.9705	122.082	< LOQ
Metamitron-Desamino-4	0	19	80_WW	80	nonUF	13.9705	122.082	< LOQ
Metamitron-Desamino-4	7	7	0_WW	0	nonUF	13.9705	122.082	< LOQ
Metamitron-Desamino-4	7	12	30UF_WW	30	UF	13.9705	122.082	< LOQ
Metamitron-Desamino-4	7	6	30_WW	30	nonUF	13.9705	122.082	< LOQ
Metamitron-Desamino-4	7	8	80UF_WW	80	UF	13.9705	122.082	< LOQ
Metamitron-Desamino-4	7	10	80_WW	80	nonUF	13.9705	122.082	< LOQ
Metamitron-Desamino-4	14	18	0_WW	0	nonUF	13.9705	122.082	< LOQ
Metamitron-Desamino-4	14	20	30UF_WW	30	UF	13.9705	122.082	< LOQ
Metamitron-Desamino-4	14	17	30_WW	30	nonUF	13.9705	122.082	< LOQ
Metamitron-Desamino-4	14	16	80UF_WW	80	UF	13.9705	122.082	< LOQ
Metamitron-Desamino-4	14	19	80_WW	80	nonUF	13.9705	122.082	< LOQ
Metolachlor-OXA	0	18	0_WW	0	nonUF	103.569	103.516	< LOQ
Metolachlor-OXA	0	20	30UF_WW	30	UF	103.569	103.516	< LOQ
Metolachlor-OXA	0	17	30_WW	30	nonUF	103.569	103.516	< LOQ
Metolachlor-OXA	0	16	80UF_WW	80	UF	103.569	103.516	< LOQ
Metolachlor-OXA	0	19	80_WW	80	nonUF	103.569	103.516	< LOQ
Metolachlor-OXA	7	7	0_WW	0	nonUF	103.569	103.516	< LOQ
Metolachlor-OXA	7	12	30UF_WW	30	UF	103.569	103.516	< LOQ
Metolachlor-OXA	7	6	30_WW	30	nonUF	103.569	103.516	< LOQ
Metolachlor-OXA	7	8	80UF_WW	80	UF	103.569	103.516	< LOQ
Metolachlor-OXA	7	10	80_WW	80	nonUF	103.569	103.516	< LOQ
Metolachlor-OXA	14	18	0_WW	0	nonUF	103.569	103.516	< LOQ
Metolachlor-OXA	14	20	30UF_WW	30	UF	103.569	103.516	< LOQ
Metolachlor-OXA	14	17	30_WW	30	nonUF	103.569	103.516	< LOQ
Metolachlor-OXA	14	16	80UF_WW	80	UF	103.569	103.516	< LOQ
Metolachlor-OXA	14	19	80_WW	80	nonUF	103.569	103.516	< LOQ
Pirimicarb	0	18	0_WW	0	nonUF	10.0228	122.902	< LOQ
Pirimicarb	0	20	30UF_WW	30	UF	10.0228	122.902	< LOQ
Pirimicarb	0	17	30_WW	30	nonUF	10.0228	122.902	< LOQ
Pirimicarb	0	16	80UF_WW	80	UF	10.0228	122.902	< LOQ
Pirimicarb	0	19	80_WW	80	nonUF	10.0228	122.902	< LOQ
Pirimicarb	7	7	0_WW	0	nonUF	10.0228	122.902	< LOQ
Pirimicarb	7	12	30UF_WW	30	UF	10.0228	122.902	< LOQ
Pirimicarb	7	6	30_WW	30	nonUF	10.0228	122.902	< LOQ
Pirimicarb	7	8	80UF_WW	80	UF	10.0228	122.902	< LOQ
Pirimicarb	7	10	80_WW	80	nonUF	10.0228	122.902	< LOQ
Pirimicarb	14	18	0_WW	0	nonUF	10.0228	122.902	< LOQ
Pirimicarb	14	20	30UF_WW	30	UF	10.0228	122.902	< LOQ
Pirimicarb	14	17	30_WW	30	nonUF	10.0228	122.902	< LOQ
Pirimicarb	14	16	80UF_WW	80	UF	10.0228	122.902	< LOQ
Pirimicarb	14	19	80_WW	80	nonUF	10.0228	122.902	< LOQ
Propiconazole	0	18	0_WW	0	nonUF	24.264	127.363	< LOQ
Propiconazole	0	20	30UF_WW	30	UF	24.264	127.363	< LOQ
Propiconazole	0	17	30_WW	30	nonUF	24.264	127.363	< LOQ
Propiconazole	0	16	80UF_WW	80	UF	24.264	127.363	< LOQ
Propiconazole	0	19	80_WW	80	nonUF	24.264	127.363	< LOQ
Propiconazole	7	7	0_WW	0	nonUF	24.264	127.363	< LOQ
Propiconazole	7	12	30UF_WW	30	UF	24.264	127.363	< LOQ
Propiconazole	7	6	30_WW	30	nonUF	24.264	127.363	< LOQ
Propiconazole	7	8	80UF_WW	80	UF	24.264	127.363	< LOQ
Propiconazole	7	10	80_WW	80	nonUF	24.264	127.363	< LOQ
Propiconazole	14	18	0_WW	0	nonUF	24.264	127.363	< LOQ
Propiconazole	14	20	30UF_WW	30	UF	24.264	127.363	< LOQ
Propiconazole	14	17	30_WW	30	nonUF	24.264	127.363	< LOQ
Propiconazole	14	16	80UF_WW	80	UF	24.264	127.363	< LOQ
Propiconazole	14	19	80_WW	80	nonUF	24.264	127.363	< LOQ
Tebuconazole	0	18	0_WW	0	nonUF	194.858	112.343	< LOQ
Tebuconazole	0	20	30UF_WW	30	UF	194.858	112.343	< LOQ
Tebuconazole	0	17	30_WW	30	nonUF	194.858	112.343	< LOQ
Tebuconazole	0	16	80UF_WW	80	UF	194.858	112.343	< LOQ
Tebuconazole	0	19	80_WW	80	nonUF	194.858	112.343	< LOQ
Tebuconazole	7	7	0_WW	0	nonUF	194.858	112.343	< LOQ
Tebuconazole	7	12	30UF_WW	30	UF	194.858	112.343	< LOQ
Tebuconazole	7	6	30_WW	30	nonUF	194.858	112.343	< LOQ
Tebuconazole	7	8	80UF_WW	80	UF	194.858	112.343	< LOQ
Tebuconazole	7	10	80_WW	80	nonUF	194.858	112.343	< LOQ
Tebuconazole	14	18	0_WW	0	nonUF	194.858	112.343	< LOQ
Tebuconazole	14	20	30UF_WW	30	UF	194.858	112.343	< LOQ
Tebuconazole	14	17	30_WW	30	nonUF	194.858	112.343	< LOQ
Tebuconazole	14	16	80UF_WW	80	UF	194.858	112.343	< LOQ
Tebuconazole	14	19	80_WW	80	nonUF	194.858	112.343	< LOQ
Terbutryn	0	18	0_WW	0	nonUF	10.3405	122.397	< LOQ
Terbutryn	0	20	30UF_WW	30	UF	10.3405	122.397	< LOQ
Terbutryn	0	17	30_WW	30	nonUF	10.3405	122.397	< LOQ
Terbutryn	0	16	80UF_WW	80	UF	10.3405	122.397	< LOQ
Terbutryn	0	19	80_WW	80	nonUF	10.3405	122.397	< LOQ
Terbutryn	7	7	0_WW	0	nonUF	10.3405	122.397	< LOQ
Terbutryn	7	12	30UF_WW	30	UF	10.3405	122.397	< LOQ
Terbutryn	7	6	30_WW	30	nonUF	10.3405	122.397	< LOQ
Terbutryn	7	8	80UF_WW	80	UF	10.3405	122.397	< LOQ
Terbutryn	7	10	80_WW	80	nonUF	10.3405	122.397	< LOQ
Terbutryn	14	18	0_WW	0	nonUF	10.3405	122.397	< LOQ
Terbutryn	14	20	30UF_WW	30	UF	10.3405	122.397	< LOQ
Terbutryn	14	17	30_WW	30	nonUF	10.3405	122.397	< LOQ
Terbutryn	14	16	80UF_WW	80	UF	10.3405	122.397	< LOQ
Terbutryn	14	19	80_WW	80	nonUF	10.3405	122.397	< LOQ

## Sheet: S5
Table S5. Metals between treatments. Measured concentrations (in µg L-1) of 11 different metals in the water from different channels (column 'Channel_No') from the Maiandros. The column ‘Days_since_start’ refers to the number of days from the introduction of animals into the system (i.e. day 0) to when the specific measurement was taken.
Days_since_start	Channel_No	Measurement_replicates	Treatment	WW(%)	UF	Al	Cr	Mn	Fe	Co	Ni	Cu	Zn	Ag	Cd	Pb
0	6	R2	30_WW	30	nonUF	58.1134	0.825281	7.2276	61.5027	0.243766	0.903152	3.27001	16.0709	0.0402347	0.0162983	0.344796
0	7	R2	0_WW	0	nonUF	27.7933	0.625211	7.26476	48.3404	0.203553	0.995235	1.09384	5.98559	0.0255766	0.00407457	0.195692
0	8	R2	80UF_WW	80	UF	40.5847	0.744221	3.26379	31.2201	0.291277	0.95746	1.03276	42.003	0.0315601	0.0258056	0.304857
0	10	R2	80_WW	80	nonUF	143.205	1.41343	9.35824	75.3931	0.365352	1.26442	9.51097	45.9819	0.0851079	0.0230892	0.714897
0	12	R2	30UF_WW	30	UF	27.8685	0.644178	5.2147	36.0708	0.225438	0.853569	0.837614	16.6544	0.0279697	0.0149401	0.209007
0	16	R1	80UF_WW	80	UF	41.1352	0.837352	3.05942	28.3614	0.295205	0.903152	0.770987	41.1566	0.028867	0.0149401	0.267582
0	17	R1	30_WW	30	nonUF	52.6166	0.759743	6.85599	53.9311	0.247695	0.874819	2.73921	15.215	0.0357475	0.0230892	0.262259
0	18	R1	0_WW	0	nonUF	25.0616	0.582097	7.12231	46.9629	0.204863	0.884261	1.04068	6.14117	0.0282691	0.0108655	0.177056
0	19	R1	80_WW	80	nonUF	141.15	1.38238	9.24675	73.1798	0.343842	1.32345	9.22671	45.2035	0.0842102	0.028522	0.552476
0	20	R1	30UF_WW	30	UF	28.5246	0.590711	4.57677	35.0417	0.237781	0.761479	2.11561	20.788	0.0276708	0.0135819	0.238293
7	6	R2	30_WW	30	nonUF	43.2977	0.939112	3.28239	40.8359	0.249752	0.952735	2.88281	20.0294	0.0151066	0.0203729	0.222319
7	7	R2	0_WW	0	nonUF	32.4499	0.609684	7.76026	66.7573	0.195324	0.794536	3.42155	6.62742	0.0157049	0.0135819	0.342133
7	8	R2	80UF_WW	80	UF	44.1036	0.902895	2.84266	33.7478	0.281923	0.990525	1.65072	39.3472	0.016004	0.0217311	0.264919
7	10	R2	80_WW	80	nonUF	185.381	1.61179	10.3492	79.5181	0.390419	1.46985	11.6875	57.0825	0.119811	0.0407457	0.770812
7	12	R2	30UF_WW	30	UF	32.4187	0.695928	5.85264	55.0142	0.220385	0.811069	3.07958	12.4043	0.0166026	0.0149401	0.275569
7	16	R1	80UF_WW	80	UF	43.5397	0.702825	1.87032	27.756	0.307736	1.05427	1.51348	39.5709	0.0216877	0.0217311	0.328819
7	17	R1	30_WW	30	nonUF	57.1123	0.818384	5.71638	48.7503	0.259852	0.978717	4.15792	20.4768	0.0405339	0.0135819	0.248942
7	18	R1	0_WW	0	nonUF	33.9254	0.656254	8.16286	70.3787	0.225062	0.827594	3.43742	6.43293	0.0127136	0.00950733	0.336809
7	19	R1	80_WW	80	nonUF	182.723	1.54969	10.3616	77.8948	0.404451	1.4911	10.976	58.2695	0.114426	0.0407471	0.605727
7	20	R1	30UF_WW	30	UF	29.3228	0.792509	4.27331	43.05	0.242831	0.962185	2.64558	13.8242	0.0219868	0.0135819	0.18238
13	6	R2	30_WW	30	nonUF	44.309	0.806308	3.38767	46.5024	0.225624	0.806344	3.29143	25.6998	0.0195938	0.0176565	0.254267
13	7	R2	0_WW	0	nonUF	24.1912	0.588988	6.2924	45.0168	0.208605	0.84412	1.07004	6.61771	0.0258755	0.0108655	0.113153
13	8	R2	80UF_WW	80	UF	37.3878	0.747667	1.38107	25.4384	0.238154	0.870094	1.48651	47.1395	0.0100215	0.0203729	0.248942
13	10	R2	80_WW	80	nonUF	208.984	2.52079	10.021	111.231	0.359367	1.69182	15.1801	76.1925	0.0204915	0.0325966	0.917261
13	12	R2	30UF_WW	30	UF	28.8025	0.707994	4.58298	39.9597	0.234976	0.832312	1.30009	21.5175	0.0291668	0.00950733	0.171731
13	16	R1	80UF_WW	80	UF	37.6797	0.687298	1.86413	25.6685	0.231795	0.851203	1.55315	45.7386	0.0118162	0.0190147	0.230306
13	17	R1	30_WW	30	nonUF	57.467	0.851156	4.53963	45.2885	0.228616	0.867736	3.69848	29.649	0.0441237	0.0108655	0.304857
13	18	R1	0_WW	0	nonUF	19.8277	0.523445	5.14657	38.0854	0.201872	0.740222	0.930425	6.219	0.0270723	0.00135819	0.0891947
13	19	R1	80_WW	80	nonUF	211.727	1.73942	10.4484	106.244	0.353755	1.56667	14.8337	75.2778	0.0237816	0.0624795	0.954537
13	20	R1	30UF_WW	30	UF	27.7673	0.654531	3.9141	35.9441	0.243205	0.848837	1.26994	21.4397	0.018397	0.0122237	0.209004

## Sheet: S6
Table S6. Results of statistical models. Results of all statistical models (column ‘Model’) performed on each dataset (i.e. background variables, host variables, and microbiome variables; column ‘Variable type’). Non-significant effects (P >.05) are shown in grey.
Variable type		Response variable	Model	Explanatory variable	Sum Sq	Mean Sq	NumDF	DenDF	F	Pr(>F)
Background		pH	lmer(Parameter ~ WW * UF - UF + (1|Channel_No))	WW	0.35169	0.35169	1	17	42.437	0.005297
				WW:UF	0.91422	0.91422	1	17	110.315	7.505e-06
		O2		WW	106.275	106.275	1	17	522.27	3.35e-11
				WW:UF	87.974	87.974	1	17	432.33	1.584e-10
		Temperature		WW	72.033	72.033	1	297	257.03	<2,2e-16
				WW:UF	40.346	40.346	1	297	143.96	<2,2e-16
		Conductivity		WW	10891243	10891243	1	297	611.29	<2,2e-16
				WW:UF	316970	316970	1	297	17.79	0.03279
		Nutrients PC1		WW	237.75	237.75	1	27	353.55	<2,2e-16
				WW:UF	17.79	17.79	1	27	26.455	0.02072
		Micropollutants PC1		WW	283.402	283.402	1	12	95.9203	0.0004483
				WW:UF	1.861	1.861	1	12	0.6299	0.4428
		Metals PC1		WW	79.83	79.83	1	7	111.786	0.0148
				WW:UF	52.026	52.026	1	7	72.852	0.06014
Host		Survival	lmer(Proportion_Alive_end ~ Mean_BodyArea_start + Class * WW * UF - UF + (1|Channel_No))	BodyArea_start	0.0106226	0.0106226	1	45.348	0.5186	0.4751
				Class	0.0073506	0.0036753	2	36.827	0.1794	0.8365
				WW	0.0142012	0.0142012	1	15.925	0.6933	0.4174
				Class:WW	0.0127685	0.0063842	2	31.51	0.3117	0.7345
				Class:UF	0.0177639	0.0059213	3	23.495	0.2891	0.8328
				WW:UF	0.0045186	0.0045186	1	15.971	0.2206	0.6449
				Class:WW:UF	0.0057113	0.0028556	2	31.546	0.1394	0.8704
		Growth	lmer(Change_Mean_BodyArea ~ Mean_BodyArea_start + Class * WW * UF - UF + (1|Channel_No)	BodyArea_start	6.8057	6.8057	1	47	8.7346	0.004868
				Class	2.506	1.253	2	47	1.6081	0.211083
				WW	5.7266	5.7266	1	47	7.3496	0.009337
				Class:WW	1.8464	0.9232	2	47	1.1848	0.314767
				Class:UF	0.2573	0.0858	3	47	0.1101	0.953799
				WW:UF	0.1004	0.1004	1	47	0.1289	0.721202
				Class:WW:UF	0.0248	0.0124	2	47	0.0159	0.984232
		Feeding	lmer(Change_LeafArea ~ Mean_BodyArea_start + Class * WW * UF - UF + (1|Channel_No))	BodyArea_start	450.1	450.1	1	41.389	1.041	0.31351
				Class	2105.7	1052.8	2	34.253	2.4354	0.10259
				WW	13.1	13.1	1	14.776	0.0303	0.86411
				Class:WW	1679.4	839.7	2	30.16	1.9423	0.16089
				Class:UF	609.1	203	3	22.096	0.4697	0.70646
				WW:UF	3609.8	3609.8	1	14.811	8.3499	0.01134
				Class:WW:UF	920.2	460.1	2	30.189	1.0643	0.35757
Variable type	Comparison	Response variable	Model	Explanatory variable	Df	SumOfSqs	R2	F	Pr(>F)
Microbiome composition	Tissue	Bray Curtis (BC) distance	adonis2(Distance ~ Depth + Mean_BodyArea_end + Sex * Tissue * WW * UF - UF, perm = 999)	Depth	1	0.7	0.014	2.45	0.011
				BodyArea_end	1	0.2	0.004	0.77	0.672
				Sex	1	0.7	0.013	2.23	0.016
				Tissue	1	5	0.1	17.19	0.001
				WW	1	0.9	0.018	3.14	0.001
				Sex:Tissue	1	0.4	0.007	1.26	0.204
				Sex:WW	1	0.4	0.007	1.26	0.22
				Tissue:WW	1	0.5	0.009	1.61	0.074
				Sex:UF	2	1.1	0.022	1.86	0.014
				Tissue:UF	1	0.4	0.008	1.29	0.17
				WW:UF	1	0.3	0.006	1.03	0.401
				Sex:Tissue:WW	1	0.4	0.009	1.51	0.112
				Sex:Tissue:UF	1	0.2	0.004	0.61	0.863
				Sex:WW:UF	1	0.4	0.008	1.34	0.182
				Tissue:WW:UF	1	0.3	0.006	1	0.437
				Sex:Tissue:WW:UF	1	0.4	0.008	1.44	0.119
				Residual	130	37.9	0.756
				Total	147	50.2	1
		wUnifrac (wUNI) distance		Depth	1	0.49	0.019	3.39	0.002
				BodyArea_end	1	0.09	0.004	0.64	0.731
				Sex	1	0.18	0.007	1.2	0.274
				Tissue	1	3.51	0.138	24.14	0.001
				WW	1	0.19	0.007	1.28	0.224
				Sex:Tissue	1	0.09	0.003	0.6	0.782
				Sex:WW	1	0.21	0.008	1.47	0.17
				Tissue:WW	1	0.12	0.005	0.84	0.536
				Sex:UF	2	0.49	0.019	1.67	0.057
				Tissue:UF	1	0.19	0.008	1.34	0.219
				WW:UF	1	0.09	0.004	0.61	0.761
				Sex:Tissue:WW	1	0.13	0.005	0.88	0.496
				Sex:Tissue:UF	1	0.1	0.004	0.7	0.673
				Sex:WW:UF	1	0.25	0.01	1.7	0.099
				Tissue:WW:UF	1	0.1	0.004	0.71	0.692
				Sex:Tissue:WW:UF	1	0.21	0.008	1.44	0.168
				Residual	130	18.91	0.746
				Total	147	25.35	1
		Unifrac (UNI) distance		Depth	1	0.4	0.011	1.73	0.007
				BodyArea_end	1	0.3	0.007	1.02	0.348
				Sex	1	0.3	0.007	1.11	0.175
				Tissue	1	1.8	0.046	7.14	0.001
				WW	1	0.3	0.007	1.15	0.164
				Sex:Tissue	1	0.3	0.007	1.05	0.32
				Sex:WW	1	0.2	0.006	0.91	0.685
				Tissue:WW	1	0.3	0.007	1.06	0.271
				Sex:UF	2	0.6	0.016	1.27	0.027
				Tissue:UF	1	0.3	0.008	1.26	0.084
				WW:UF	1	0.2	0.006	0.91	0.698
				Sex:Tissue:WW	1	0.2	0.006	0.98	0.464
				Sex:Tissue:UF	1	0.2	0.006	0.87	0.798
				Sex:WW:UF	1	0.2	0.006	0.93	0.614
				Tissue:WW:UF	1	0.3	0.008	1.32	0.039
				Sex:Tissue:WW:UF	1	0.4	0.01	1.5	0.021
				Residual	130	32.8	0.836
				Total	147	39.2	1
	Wolbachia	Bray Curtis (BC) distance	adonis2(dist.bc_1 ~ Depth + Mean_BodyArea_end+ Wolbachia_RelatAbund + Sex * Tissue * WW * UF - UF, perm = 999)	Depth	1	0.7	0.014	2.94	0.002
				BodyArea_end	1	0.2	0.004	0.92	0.514
				Wolbachia_RelatAbund	1	6.8	0.136	28.08	0.001
				Sex	1	0.6	0.013	2.65	0.003
				Tissue	1	5.1	0.102	21.04	0.001
				WW	1	0.9	0.018	3.73	0.001
				Sex:Tissue	1	0.3	0.007	1.36	0.163
				Sex:WW	1	0.3	0.006	1.25	0.229
				Tissue:WW	1	0.5	0.009	1.95	0.027
				Sex:UF	2	1	0.019	1.99	0.004
				Tissue:UF	1	0.4	0.007	1.55	0.1
				WW:UF	1	0.3	0.006	1.2	0.264
				Sex:Tissue:WW	1	0.4	0.008	1.75	0.056
				Sex:Tissue:UF	1	0.1	0.003	0.56	0.893
				Sex:WW:UF	1	0.4	0.008	1.6	0.092
				Tissue:WW:UF	1	0.3	0.006	1.16	0.255
				Sex:Tissue:WW:UF	1	0.4	0.008	1.74	0.059
				Residual	129	31.3	0.625
				Total	147	50.2	1
	Hindgut	Bray Curtis (BC) distance	adonis2(Distance ~ Depth + Mean_BodyArea_end + Wolbachia_RelatAbund + Sex * WW * UF - UF, perm = 999)	Depth	1	0.74	0.031	2.63	0.005
				BodyArea_end	1	0.25	0.011	0.89	0.536
				Wolbachia_RelatAbund	1	0.5	0.021	1.77	0.058
				Sex	1	0.72	0.03	2.55	0.009
				WW	1	1.44	0.061	5.12	0.001
				Sex:WW	1	0.45	0.019	1.59	0.104
				Sex:UF	2	1.02	0.043	1.82	0.025
				WW:UF	1	0.39	0.016	1.39	0.165
				Sex:WW:UF	1	0.52	0.022	1.84	0.041
				Residual	63	17.72	0.746
				Total	73	23.74	1
		wUnifrac (wUNI) distance		Depth	1	0.39	0.041	3.29	0.007
				BodyArea_end	1	0.1	0.01	0.81	0.592
				Wolbachia_RelatAbund	1	0.25	0.026	2.08	0.049
				Sex	1	0.14	0.015	1.19	0.257
				WW	1	0.27	0.028	2.24	0.042
				Sex:WW	1	0.19	0.019	1.56	0.108
				Sex:UF	2	0.39	0.04	1.62	0.069
				WW:UF	1	0.09	0.009	0.76	0.623
				Sex:WW:UF	1	0.28	0.029	2.37	0.03
				Residual	63	7.48	0.782
				Total	73	9.57	1
		Unifrac (UNI) distance		Depth	1	0.42	0.022	1.66	0.004
				BodyArea_end	1	0.32	0.017	1.26	0.069
				Wolbachia_RelatAbund	1	0.26	0.014	1.03	0.346
				Sex	1	0.24	0.013	0.98	0.466
				WW	1	0.31	0.017	1.25	0.097
				Sex:WW	1	0.24	0.013	0.95	0.546
				Sex:UF	2	0.63	0.033	1.26	0.036
				WW:UF	1	0.29	0.015	1.15	0.151
				Sex:WW:UF	1	0.35	0.019	1.42	0.024
				Residual	63	15.73	0.838
				Total	73	18.78	1
	Midgut	Bray Curtis (BC) distance	adonis2(Distance ~ Depth + Mean_BodyArea_end + Wolbachia_RelatAbund + Sex * WW * UF - UF, perm = 999)	Depth	1	0.28	0.015	1.1	0.32
				BodyArea_end	1	0.29	0.015	1.12	0.28
				Wolbachia_RelatAbund	1	0.15	0.008	0.59	0.94
				Sex	1	0.24	0.013	0.95	0.48
				WW	1	0.31	0.017	1.21	0.23
				Sex:WW	1	0.32	0.017	1.24	0.2
				Sex:UF	2	0.52	0.028	1.02	0.42
				WW:UF	1	0.25	0.013	0.97	0.45
				Sex:WW:UF	1	0.28	0.015	1.08	0.31
				Residual	63	16.15	0.859
				Total	73	18.79	1
		wUnifrac (wUNI) distance		Depth	1	0.13	0.015	1.07	0.36
				BodyArea_end	1	0.12	0.014	1.01	0.41
				Wolbachia_RelatAbund	1	0.06	0.007	0.5	0.95
				Sex	1	0.12	0.014	0.98	0.42
				WW	1	0.12	0.014	0.98	0.43
				Sex:WW	1	0.11	0.013	0.95	0.5
				Sex:UF	2	0.21	0.024	0.87	0.59
				WW:UF	1	0.1	0.012	0.88	0.53
				Sex:WW:UF	1	0.13	0.016	1.12	0.3
				Residual	63	7.44	0.872
				Total	73	8.53	1
		Unifrac (UNI) distance		Depth	1	0.28	0.015	1.11	0.178
				BodyArea_end	1	0.26	0.014	1.02	0.352
				Wolbachia_RelatAbund	1	0.32	0.017	1.26	0.052
				Sex	1	0.24	0.013	0.95	0.597
				WW	1	0.28	0.015	1.09	0.192
				Sex:WW	1	0.24	0.013	0.94	0.568
				Sex:UF	2	0.54	0.029	1.06	0.251
				WW:UF	1	0.27	0.014	1.06	0.247
				Sex:WW:UF	1	0.25	0.013	0.96	0.492
				Residual	63	16.17	0.857
				Total	73	18.87	1
Variable type	Comparison	Response variable	Model	Explanatory variable	Df	Sum Sq	Mean Sq	F value	Pr(>F)
Microbiome diversity	Tissue	Richness (Chao1)	lmer(Index ~ Depth + Mean_BodyArea_end + Sex * Tissue * WW * UF - UF +(1|Channel)); followed by model reduction	Tissue	1	440225	440225	16.6	7.6e-05
				Residuals	146	3876481	26551
		Evenness (Pielou)		Tissue	1	0.66	0.663	23.6	3e-06
				Residuals	146	4.11	0.028
		Inequality (Gini)		Tissue	1	0.00046	0.000464	7.93	0.0055
				Tissue:UF	2	0.00036	0.00018	3.08	0.049
				Residuals	144	0.00842	5.8e-05
		Rarity		Sex	1	0.004	0.00361	1.4	0.239
				Tissue	1	0.017	0.01669	6.45	0.012
				Sex:UF	2	0.014	0.00702	2.72	0.07
				Tissue:UF	1	0.012	0.01187	4.59	0.034
				Residuals	142	0.367	0.00259
	Wolbachia	Richness (Chao1)	lmer(Chao1~ Depth + Mean_BodyArea_end + Wolbachia_RelatAbund + Sex * Tissue * WW * UF - UF +(1|Channel)); followed by model reduction	Wolbachia_RelatAbund	1	277352	277352	10.94	0.0012
				Tissue	1	348250	348250	13.74	0.0003
				WW	1	15610	15610	0.62	0.4339
				Tissue:WW	1	38066	38066	1.5	0.2224
				Tissue:UF	2	1835	917	0.04	0.9645
				WW:UF	1	2050	2050	0.08	0.7765
				Tissue:WW:UF	1	107277	107277	4.23	0.0415
				Residuals	139	3522422	25341
	Treatments Hindgut	Richness (Chao1)	lmer(Index ~ Depth + Mean_BodyArea_end + Wolbachia_RelatAbund + WW * UF - UF +(1|Channel)); followed by model reduction	Residuals	73	2124527	29103
		Evenness (Pielou)		Residuals	73	1.7	0.0233
		Inequality (Gini)		Sex	1	0	2.5e-06	0.04	0.834
				WW	1	1e-05	6.1e-06	0.11	0.743
				Sex:WW	1	0	2.1e-06	0.04	0.848
				Sex:UF	2	0.00023	0.000113	2.04	0.138
				WW:UF	1	0	4.7e-06	0.08	0.772
				Sex:WW:UF	1	0.00027	0.000267	4.81	0.032
				Residuals	66	0.00367	5.56e-05
		Rarity		Sex	1	0	4e-05	0.02	0.9
				WW	1	0.0006	0.00062	0.23	0.635
				Sex:WW	1	0.0004	0.00044	0.16	0.69
				Sex:UF	2	0.0102	0.00508	1.86	0.163
				WW:UF	1	0.0005	0.00053	0.2	0.66
				Sex:WW:UF	1	0.0142	0.01418	5.2	0.026
				Residuals	66	0.1798	0.00272
	Treatments Midgut	Richness (Chao1)		Wolbachia_RelatAbund	1	126380	126380	5.61	0.021
		Evenness (Pielou)		Residuals	73	1.32	0.0181
		Inequality (Gini)		Residuals	73	0.00376	5.15e-05
		Rarity		Residuals	73	0.167	0.00228
	Treatments Hindgut Females	Richness (Chao1)	lmer(Index ~ Depth + Mean_BodyArea_end + Wolbachia_RelatAbund + WW * UF - UF +(1|Channel)); followed by model reduction	Residuals	38	1105820	29101
		Evenness (Pielou)		WW	1	0.013	0.0131	0.64	0.43
				WW:UF	1	0.107	0.1072	5.22	0.028
				Residuals	36	0.74	0.0205
		Inequality (Gini)		WW	1	1e-06	1e-06	0.01	0.927
				WW:UF	1	0.00032	0.00032	4.3	0.045
				Residuals	36	0.002678	7.4e-05
		Rarity		Residuals	38	0.138	0.00362
	Treatments Hindgut Males	Richness (Chao1)		Residuals	34	955107	28091
		Evenness (Pielou)		Residuals	34	0.833	0.0245
		Inequality (Gini)		Residuals	34	0.00118	3.47e-05
		Rarity		Residuals	34	0.0681	0.002

## Sheet: S7
Table S7. Host traits between treatments. Table contains the measurements of host traits. For each experimental container (column ‘Container_ID’), table shows information of channel the tube was in (column 'Channel_No'), the treatment replicate (column ‘Treatment_Replicate’), the treatment block (column ‘Treatment_Block’), the wastewater concentration (in %; column ‘WW’), the ultrafiltration trea…
Container_ID	Channel_No	Treatment_Replicate	Treatment_Block	WW	UF	Treatment	Class	No_ID_Start	No_ID_Alive_End	Proportion_Alive	LeafArea_start	LeafArea_end	BodyArea_start	BodyArea_end
10F	10	R2	B4	80	nonUF	80_WW	F	10	6	0.6	246.3	233.82	9.34776	12.2097
10J	10	R2	B4	80	nonUF	80_WW	J	10	7	0.7	257.1	242.52	3.53928	5.96
10M	10	R2	B4	80	nonUF	80_WW	M	10	9	0.9	254.8	264.46	11.4595	13.8714
11F	11	R3	B4	30	nonUF	30_WW	F	10	7	0.7	253.44	233.92	8.24659	11.4383
11J	11	R3	B4	30	nonUF	30_WW	J	10	6	0.6	251.06	242.34	3.65254	7.89656
11M	11	R3	B4	30	nonUF	30_WW	M	10	7	0.7	254.74	245	9.76705	12.9589
12F	12	R2	B4	30	UF	30UF_WW	F	10	10	1	252.32	193.02	9.43425	10.2071
12J	12	R2	B4	30	UF	30UF_WW	J	10	8	0.8	254.1	235.56	3.20647	4.71933
12M	12	R2	B4	30	UF	30UF_WW	M	10	9	0.9	250.18	219.9	12.5608	13.9153
13F	13	R3	B5	80	nonUF	80_WW	F	10	8	0.8	254.58	245.54	9.34513	10.052
13J	13	R3	B5	80	nonUF	80_WW	J	10	7	0.7	251.5	243.74	3.13202	6.58025
13M	13	R3	B5	80	nonUF	80_WW	M	10	5	0.5	245.48	241.52	11.8322	14.9066
14F	14	R3	B5	30	UF	30UF_WW	F	10	9	0.9	250.42	197.76	8.19739	10.2561
14J	14	R3	B5	30	UF	30UF_WW	J	10	7	0.7	257.48	246.68	3.29879	6.56479
14M	14	R3	B5	30	UF	30UF_WW	M	10	8	0.8	257.2	198.38	10.6899	11.9603
15F	15	R3	B5	0	nonUF	0_WW	F	10	5	0.5	250.2	226.38	9.60361	10.8977
15J	15	R3	B5	0	nonUF	0_WW	J	10	7	0.7	255.78	250.34	3.79697	5.12125
15M	15	R3	B5	0	nonUF	0_WW	M	10	10	1	253.52	201.08	11.1936	11.5689
16F	16	R4	B5	80	UF	80UF_WW	F	10	9	0.9	252.52	155.8	10.0121	10.9896
16J	16	R4	B5	80	UF	80UF_WW	J	10	10	1	256.06	169.98	3.87115	6.94406
16M	16	R4	B5	80	UF	80UF_WW	M	10	8	0.8	254.12	190.08	8.93037	11.7083
17F	17	R4	B1	30	nonUF	30_WW	F	10	9	0.9	251.76	251.1	9.27469	10.0668
17J	17	R4	B1	30	nonUF	30_WW	J	10	10	1	251.72	237.12	3.76159	6.44847
17M	17	R4	B1	30	nonUF	30_WW	M	10	9	0.9	254.44	247.46	10.4271	13.3083
18F	18	R4	B1	0	nonUF	0_WW	F	10	8	0.8	257.2	201.74	8.8339	11.0858
18J	18	R4	B1	0	nonUF	0_WW	J	10	8	0.8	252.36	148.54	3.76538	5.82726
18M	18	R4	B1	0	nonUF	0_WW	M	10	9	0.9	252.5	142.22	8.33026	10.3423
19F	19	R4	B1	80	nonUF	80_WW	F	10	7	0.7	254.16	222.24	8.70135	9.88045
19J	19	R4	B1	80	nonUF	80_WW	J	10	7	0.7	253.36	236.96	3.6752	6.80673
19M	19	R4	B1	80	nonUF	80_WW	M	10	7	0.7	257.48	219.8	8.40675	11.8939
1F	1	R1	B2	30	nonUF	30_WW	F	10	10	1	247.14	229.68	8.42289	9.96379
1J	1	R1	B2	30	nonUF	30_WW	J	10	8	0.8	260.06	200	3.09876	7.54428
1M	1	R1	B2	30	nonUF	30_WW	M	10	8	0.8	256.9	247.817	11.0203	12.131
20F	20	R4	B1	30	UF	30UF_WW	F	10	8	0.8	255.88	187.74	9.01737	9.95341
20J	20	R4	B1	30	UF	30UF_WW	J	10	10	1	257.22	212.34	3.57442	5.8662
20M	20	R4	B1	30	UF	30UF_WW	M	10	5	0.5	255.08	218.88	7.19362	9.79193
2F	2	R1	B2	80	nonUF	80_WW	F	10	7	0.7	255.98	248.56	9.00974	10.8059
2J	2	R1	B2	80	nonUF	80_WW	J	10	9	0.9	257.72	246	3.77306	7.65378
2M	2	R1	B2	80	nonUF	80_WW	M	10	7	0.7	258.34	249.82	10.3118	12.2265
3F	3	R1	B2	80	UF	80UF_WW	F	10	9	0.9	259.02	159.54	9.65638	10.5284
3J	3	R1	B2	80	UF	80UF_WW	J	10	10	1	259.8	254.42	2.99387	5.73948
3M	3	R1	B2	80	UF	80UF_WW	M	10	7	0.7	259.82	197.02	9.78906	12.3338
4F	4	R1	B2	0	nonUF	0_WW	F	10	9	0.9	256.62	202	9.78176	9.17208
4J	4	R1	B2	0	nonUF	0_WW	J	10	9	0.9	255.38	236.2	3.13622	5.69967
4M	4	R1	B2	0	nonUF	0_WW	M	10	6	0.6	260.9	181	10.0694	12.0586
5F	5	R1	B3	30	UF	30UF_WW	F	10	6	0.6	263.98	257.54	9.86842	11.6733
5J	5	R1	B3	30	UF	30UF_WW	J	10	8	0.8	265.32	237.32	3.98395	6.48873
5M	5	R1	B3	30	UF	30UF_WW	M	10	7	0.7	261.2	228.1	11.3024	12.186
6F	6	R2	B3	30	nonUF	30_WW	F	10	7	0.7	263.28	258.34	7.81353	10.513
6J	6	R2	B3	30	nonUF	30_WW	J	10	6	0.6	262.04	265.56	4.31944	6.03076
6M	6	R2	B3	30	nonUF	30_WW	M	10	6	0.6	261.52	252.52	11.4291	14.964
7F	7	R2	B3	0	nonUF	0_WW	F	10	8	0.8	264.56	208	7.93928	9.92785
7J	7	R2	B3	0	nonUF	0_WW	J	10	7	0.7	264.32	247.45	3.61142	5.215
7M	7	R2	B3	0	nonUF	0_WW	M	10	10	1	264.96	197.1	11.4475	11.1902
8F	8	R2	B3	80	UF	80UF_WW	F	10	8	0.8	259.14	156.9	8.31944	9.79136
8J	8	R2	B3	80	UF	80UF_WW	J	10	4	0.4	264.58	240.7	3.53174	7.77836
8M	8	R2	B3	80	UF	80UF_WW	M	10	6	0.6	260.52	236.84	10.0965	11.3994
9F	9	R3	B4	80	UF	80UF_WW	F	10	8	0.8	252.66	207.36	9.50394	11.4598
9J	9	R3	B4	80	UF	80UF_WW	J	10	8	0.8	259.18	236.84	3.88609	6.02353
9M	9	R3	B4	80	UF	80UF_WW	M	10	6	0.6	257.38	193.517	10.5018	14.127

## Sheet: S8
Table S8. Most prevalent microbial taxa The identity and taxonomic classification of zOTUs that correspond to members of the microbiome with a prevalence threshold of .75 in each tissue. Taxa (with that prevalence threshold) unique to the midgut or hindgut are highlighted in orange and blue, respectively.
Tissue	Phylum	Class	Order	Family	Genus	ZOTU
Midgut	Actinobacteria	Actinobacteria	Actinomycetales	Actinomycetaceae	Actinomyces	ZOTU3789
			Corynebacteriales	Corynebacteriaceae	Corynebacterium	ZOTU229
						ZOTU18
						ZOTU11031
						ZOTU649
					Lawsonella	ZOTU28
				Nocardiaceae	Rhodococcus	ZOTU73
			Micrococcales	Microbacteriaceae	NA	ZOTU8453
						ZOTU4052
				Micrococcaceae	Micrococcus	ZOTU9729
					Rothia	ZOTU171
			Propionibacteriales	Propionibacteriaceae	Propionibacterium	ZOTU254
						ZOTU21
	Bacteroidetes	Cytophagia	Cytophagales	Cytophagaceae	Pseudarcicella	ZOTU10786
				Flammeovirgaceae	NA	ZOTU3
		Flavobacteriia	Flavobacteriales	Flavobacteriaceae	Flavobacterium	ZOTU7101
						ZOTU7158
						ZOTU5627
		Sphingobacteriia	Sphingobacteriales	Chitinophagaceae	Sediminibacterium	ZOTU106
				NA	NA	ZOTU48
				Sphingobacteriaceae	Pedobacter	ZOTU10345
	Chlamydiae	Chlamydiae	Chlamydiales	Simkaniaceae	NA	ZOTU7883
	Firmicutes	Bacilli	Bacillales	Gemella	NA	ZOTU2804
				Staphylococcaceae	Staphylococcus	ZOTU8585
						ZOTU9768
						ZOTU2079
						ZOTU4955
			Lactobacillales	Streptococcaceae	Streptococcus	ZOTU10948
						ZOTU295
		Clostridia	Clostridiales	Anaerococcus	NA	ZOTU1106
						ZOTU60
						ZOTU510
	Planctomycetes	Planctomycetacia	Planctomycetales	Planctomycetaceae	NA	ZOTU207
	Proteobacteria	Alphaproteobacteria	Caulobacterales	Caulobacteraceae	Brevundimonas	ZOTU392
					NA	ZOTU2112
			Rhizobiales	Methylobacteriaceae	Methylobacterium	ZOTU11134
						ZOTU359
			Rhodobacterales	Rhodobacteraceae	Paracoccus	ZOTU418
			Rhodospirillales	Reyranella	NA	ZOTU3310
			Rickettsiales	Anaplasmataceae	NA	ZOTU1
				NA	NA	ZOTU45
			Sphingomonadales	Sphingomonadaceae	Sandarakinorhabdus	ZOTU119
					Sphingomonas	ZOTU1618
						ZOTU2298
						ZOTU2251
						ZOTU9908
		Betaproteobacteria	Burkholderiales	Alcaligenaceae	Alcaligenes	ZOTU224
				Comamonadaceae	Delftia	ZOTU280
					Limnohabitans	ZOTU8182
						ZOTU10766
						ZOTU2757
					NA	ZOTU8768
				Oxalobacteraceae	NA	ZOTU10264
			Neisseriales	Neisseriaceae	NA	ZOTU9856
		Gammaproteobacteria	Aeromonadales	Aeromonadaceae	Aeromonas	ZOTU10442
						ZOTU4938
			Alteromonadales	Shewanellaceae	NA	ZOTU8408
					Shewanella	ZOTU2611
			Enterobacteriales	Enterobacteriaceae	Serratia	ZOTU2745
			NA	NA	NA	ZOTU9868
			Oceanospirillales	Halomonadaceae	Halomonas	ZOTU277
			Pasteurellales	Pasteurellaceae	Haemophilus	ZOTU290
			Pseudomonadales	Moraxellaceae	Acinetobacter	ZOTU2732
					Enhydrobacter	ZOTU27
				Pseudomonadaceae	Pseudomonas	ZOTU256
						ZOTU4933
						ZOTU11318
						ZOTU5071
			Vibrionales	Vibrionaceae	NA	ZOTU313
			Xanthomonadales	Xanthomonadaceae	Stenotrophomonas	ZOTU2386
	Verrucomicrobia	Verrucomicrobiae	Verrucomicrobiales	Verrucomicrobiaceae	NA	ZOTU5945
Hindgut	Actinobacteria	Actinobacteria	Corynebacteriales	Corynebacteriaceae	Corynebacterium	ZOTU229
						ZOTU18
					Lawsonella	ZOTU28
				Mycobacteriaceae	Mycobacterium	ZOTU7571
				Nocardiaceae	Rhodococcus	ZOTU73
			Frankiales	Cryptosporangiaceae	Fodinicola	ZOTU7050
			Micrococcales	Intrasporangiaceae	NA	ZOTU805
				Microbacteriaceae	NA	ZOTU8453
					NA	ZOTU851
				Micrococcaceae	Glutamicibacter	ZOTU1309
					Micrococcus	ZOTU9729
					Rothia	ZOTU171
			Propionibacteriales	Propionibacteriaceae	Propionibacterium	ZOTU21
	Bacteroidetes	Cytophagia	Cytophagales	Cytophagaceae	Emticicia	ZOTU7888
					Pseudarcicella	ZOTU10786
				Flammeovirgaceae	NA	ZOTU3
		Flavobacteriia	Flavobacteriales	Flavobacteriaceae	Flavobacterium	ZOTU41
						ZOTU7101
						ZOTU6851
						ZOTU7158
			NA	NA	NA	ZOTU8473
		Sphingobacteriia	Sphingobacteriales	NA	NA	ZOTU54
	Firmicutes	Bacilli	Bacillales	Staphylococcaceae	Staphylococcus	ZOTU8585
						ZOTU9768
						ZOTU2079
						ZOTU4955
			Lactobacillales	Lactobacillaceae	Lactobacillus	ZOTU108
				Streptococcaceae	Streptococcus	ZOTU10948
						ZOTU295
		Clostridia	Clostridiales	Anaerococcus	NA	ZOTU60
	Proteobacteria	Alphaproteobacteria	Caulobacterales	Caulobacteraceae	NA	ZOTU2112
			Rhizobiales	Bradyrhizobiaceae	Bosea	ZOTU1150
					Bradyrhizobium	ZOTU499
				Brucellaceae	Ochrobactrum	ZOTU504
				Methylobacteriaceae	Methylobacterium	ZOTU359
				Rhizobiaceae	Rhizobium	ZOTU414
			Rhodobacterales	Rhodobacteraceae	Paracoccus	ZOTU418
					Rhodobacter	ZOTU405
						ZOTU425
			Rhodospirillales	Reyranella	NA	ZOTU3310
						ZOTU2172
			Rickettsiales	Anaplasmataceae	NA	ZOTU1
			Sphingomonadales	Sphingomonadaceae	NA	ZOTU1412
					Novosphingobium	ZOTU408
					Sphingomonas	ZOTU2298
						ZOTU2251
						ZOTU9908
		Betaproteobacteria	Burkholderiales	Comamonadaceae	Delftia	ZOTU280
					Limnohabitans	ZOTU8182
						ZOTU10766
						ZOTU9497
						ZOTU2757
					NA	ZOTU8768
						ZOTU2880
						ZOTU9470
				Oxalobacteraceae	NA	ZOTU10264
			Neisseriales	Neisseriaceae	Deefgea	ZOTU9490
					NA	ZOTU9856
		Gammaproteobacteria	Aeromonadales	Aeromonadaceae	Aeromonas	ZOTU10442
						ZOTU4938
						ZOTU8897
			Alteromonadales	Shewanellaceae	NA	ZOTU8408
					Shewanella	ZOTU2611
			Enterobacteriales	Enterobacteriaceae	Serratia	ZOTU2745
			Legionellales	Coxiellaceae	Rickettsiella	ZOTU5159
			NA	NA	NA	ZOTU3070
						ZOTU2239
						ZOTU9868
			Oceanospirillales	Halomonadaceae	Halomonas	ZOTU277
			Pasteurellales	Pasteurellaceae	Haemophilus	ZOTU290
			Pseudomonadales	Moraxellaceae	Acinetobacter	ZOTU2732
					Enhydrobacter	ZOTU27
				Pseudomonadaceae	Pseudomonas	ZOTU8523
						ZOTU4933
						ZOTU11318
						ZOTU9417
			Vibrionales	Vibrionaceae	NA	ZOTU313
			Xanthomonadales	Xanthomonadaceae	Stenotrophomonas	ZOTU2386
	Tenericutes	Mollicutes	Mycoplasmatales	Mycoplasmataceae	Echinogammarus_veneris	ZOTU6716
						ZOTU2760

## Sheet: S9
Table S9. Similarity percentage (SIMPER) results Identity and taxonomic classification of the zOTUs that contributed the most to Bray-Curtis dissimilarity metric between groups (column ‘Type of effect’) and for each specific analyses (columns ‘Factor’ and ‘Data subset’). For each zOTU, the table also shows the contribution (column ‘SIMPER’), the P value (column ‘Kruskal-Wallis P’) and adjusted P …
Factor	Data subset	Type of effect	ZOTU	SIMPER	Krusk p-value	FDR Krusk p-value	FDR < .05	Left Mean Abundance	Left SD	Right Mean Abund	Right SD	Phylum	Class	Order	Family	Genus	Species	Direction of change
Tissue	NA	Hindgut vs. Midgut	ZOTU1	0.108507	0.0799576	0.0906187	no	0.0681259	0.162615	0.136186	0.273513	Proteobacteria	Alphaproteobacteria	Rickettsiales	Anaplasmataceae	NA	NA	NA
			ZOTU4938	0.0827519	3.26e-06	6.92e-06	yes	0.137455	0.191535	0.0312974	0.1076	Proteobacteria	Gammaproteobacteria	Aeromonadales	Aeromonadaceae	Aeromonas	NA	More abundant in hindgut
			ZOTU313	0.0684789	8.94e-06	1.69e-05	yes	0.118696	0.188499	0.0170102	0.0629615	Proteobacteria	Gammaproteobacteria	Vibrionales	Vibrionaceae	NA	NA	More abundant in hindgut
			ZOTU2611	0.048802	0.000170846	0.000264035	yes	0.0828383	0.145866	0.0066708	0.0199401	Proteobacteria	Gammaproteobacteria	Alteromonadales	Shewanellaceae	Shewanella	NA	More abundant in hindgut
			ZOTU3	0.0438993	0.225546	0.239642	no	0.0635533	0.113477	0.0317796	0.0661376	Bacteroidetes	Cytophagia	Cytophagales	Flammeovirgaceae	NA	NA	NA
			ZOTU18	0.0298925	4.35e-13	2.46e-12	yes	0.0110762	0.0179357	0.0566892	0.0567236	Actinobacteria	Actinobacteria	Corynebacteriales	Corynebacteriaceae	Corynebacterium	NA	More abundant in midgut
			ZOTU2386	0.0294936	6.17e-09	1.75e-08	yes	0.0135708	0.0250929	0.0521438	0.0575936	Proteobacteria	Gammaproteobacteria	Xanthomonadales	Xanthomonadaceae	Stenotrophomonas	NA	More abundant in midgut
			ZOTU2079	0.0218635	1.13e-14	1.92e-13	yes	0.0100719	0.0134149	0.0442378	0.0336374	Firmicutes	Bacilli	Bacillales	Staphylococcaceae	Staphylococcus	NA	More abundant in midgut
			ZOTU7883	0.0217421	0.335641	0.335641	no	0.0158108	0.110189	0.0201653	0.113609	Chlamydiae	Chlamydiae	Chlamydiales	Simkaniaceae	NA	NA	NA
			ZOTU8473	0.0216149	2.34e-10	7.94e-10	yes	0.0366003	0.0962807	0.000840206	0.00286375	Bacteroidetes	Flavobacteriia	NA	NA	NA	NA	More abundant in hindgut
			ZOTU2251	0.0177666	1.28e-11	5.45e-11	yes	0.00907978	0.0163686	0.032031	0.0274164	Proteobacteria	Alphaproteobacteria	Sphingomonadales	Sphingomonadaceae	Sphingomonas	NA	More abundant in midgut
			ZOTU229	0.0125047	3.22e-13	2.46e-12	yes	0.00406809	0.00679523	0.0229131	0.0270811	Actinobacteria	Actinobacteria	Corynebacteriales	Corynebacteriaceae	Corynebacterium	NA	More abundant in midgut
			ZOTU10766	0.0122745	0.0225585	0.0294996	yes	0.00855829	0.0154534	0.0188548	0.0284266	Proteobacteria	Betaproteobacteria	Burkholderiales	Comamonadaceae	Limnohabitans	NA	More abundant in midgut
			ZOTU7101	0.0112365	0.0338468	0.0410997	yes	0.00736879	0.0134254	0.0176448	0.0317625	Bacteroidetes	Flavobacteriia	Flavobacteriales	Flavobacteriaceae	Flavobacterium	NA	More abundant in midgut
			ZOTU8182	0.0111202	0.000660105	0.000935149	yes	0.00768687	0.012576	0.0180347	0.0259358	Proteobacteria	Betaproteobacteria	Burkholderiales	Comamonadaceae	Limnohabitans	NA	More abundant in midgut
			ZOTU2760	0.0108114	2.86e-05	4.87e-05	yes	0.0183908	0.0412866	0.000683318	0.00379936	Tenericutes	Mollicutes	Mycoplasmatales	Mycoplasmataceae	Echinogammarus_veneris	NA	More abundant in hindgut
			ZOTU11318	0.0102149	4.73e-08	1.15e-07	yes	0.00504633	0.00809893	0.0185408	0.0211116	Proteobacteria	Gammaproteobacteria	Pseudomonadales	Pseudomonadaceae	Pseudomonas	NA	More abundant in midgut
Wolbachia	NA	Non-infected vs. Infected	ZOTU1	0.294398	3.07497e-17	3.68996e-16	yes	0.00190325	0.00750846	0.496484	0.242505	Proteobacteria	Alphaproteobacteria	Rickettsiales	Anaplasmataceae	NA	NA	More abundant in Wolbachia-infected individuals
			ZOTU4938	0.0680721	0.0243644	0.0487288	yes	0.0911303	0.169275	0.0578106	0.139099	Proteobacteria	Gammaproteobacteria	Aeromonadales	Aeromonadaceae	Aeromonas	NA	More abundant in Wolbachia-free individuals
			ZOTU2611	0.0328399	0.0182143	0.0437143	yes	0.0537534	0.121047	0.00935897	0.0349531	Proteobacteria	Gammaproteobacteria	Alteromonadales	Shewanellaceae	Shewanella	NA	More abundant in Wolbachia-free individuals
			ZOTU18	0.0207044	0.0113173	0.0437143	yes	0.0398093	0.051585	0.0105713	0.0110793	Actinobacteria	Actinobacteria	Corynebacteriales	Corynebacteriaceae	Corynebacterium	NA	More abundant in Wolbachia-free individuals
			ZOTU2079	0.0152769	0.0168644	0.0437143	yes	0.0311014	0.0327576	0.0116318	0.0121912	Firmicutes	Bacilli	Bacillales	Staphylococcaceae	Staphylococcus	NA	More abundant in Wolbachia-free individuals
			ZOTU2251	0.0131533	0.00381748	0.0229049	yes	0.0239278	0.0268124	0.00729042	0.0104835	Proteobacteria	Alphaproteobacteria	Sphingomonadales	Sphingomonadaceae	Sphingomonas	NA	More abundant in Wolbachia-free individuals
Wastewater	Hindgut	30% vs. 0%	ZOTU8523	0.0427813	0.000634399	0.00909305	yes	0.000279078	0.000803717	0.0679134	0.191437	Proteobacteria	Gammaproteobacteria	Pseudomonadales	Pseudomonadaceae	Pseudomonas	NA	Less abundant with WW
		80% vs. 0%	ZOTU313	0.142534	0.00205165	0.0220553	yes	0.0237564	0.0398782	0.26033	0.264244	Proteobacteria	Gammaproteobacteria	Vibrionales	Vibrionaceae	NA	NA	Less abundant with WW
			ZOTU8523	0.0420848	0.000325641	0.00700127	yes	0.000773382	0.00289206	0.0679134	0.191437	Proteobacteria	Gammaproteobacteria	Pseudomonadales	Pseudomonadaceae	Pseudomonas	NA	Less abundant with WW
			ZOTU41	0.0184146	0.000181513	0.00700127	yes	9.71086e-06	2.07857e-05	0.0383651	0.0915753	Bacteroidetes	Flavobacteriia	Flavobacteriales	Flavobacteriaceae	Flavobacterium	NA	Less abundant with WW
		80% vs. 30%	ZOTU313	0.100693	0.00552424	0.0475084	yes	0.0237564	0.0398782	0.164147	0.221398	Proteobacteria	Gammaproteobacteria	Vibrionales	Vibrionaceae	NA	NA	Less abundant with WW
Ultrafiltration	Hindgut Females	Non-ultrafiltered vs. Ultrafiltered	ZOTU4938	0.171316	0.312089	0.381442	no	0.0927298	0.140278	0.275795	0.302263	Proteobacteria	Gammaproteobacteria	Aeromonadales	Aeromonadaceae	Aeromonas	NA	NA
			ZOTU313	0.116909	0.013095	0.144045	no	0.191951	0.226586	0.0445922	0.0914568	Proteobacteria	Gammaproteobacteria	Vibrionales	Vibrionaceae	NA	NA	NA
			ZOTU3	0.0731351	0.175154	0.290784	no	0.0874594	0.0853259	0.0901286	0.171301	Bacteroidetes	Cytophagia	Cytophagales	Flammeovirgaceae	NA	NA	NA
			ZOTU2611	0.071342	0.167896	0.290784	no	0.10288	0.183815	0.00877338	0.0179821	Proteobacteria	Gammaproteobacteria	Alteromonadales	Shewanellaceae	Shewanella	NA	NA
			ZOTU8473	0.0346696	0.0691525	0.290784	no	0.00188002	0.00299852	0.0573276	0.115549	Bacteroidetes	Flavobacteriia	NA	NA	NA	NA	NA
			ZOTU26	0.02383	0.273746	0.376401	no	0.032625	0.12201	1.06892e-05	3.99954e-05	Tenericutes	Mollicutes	Entomoplasmatales	Candidatus_Hepatoplasma	NA	NA	NA
			ZOTU7177	0.0185573	0.119735	0.290784	no	0.0193877	0.0693219	0.0129936	0.0486066	Bacteroidetes	Flavobacteriia	Flavobacteriales	Flavobacteriaceae	Flavobacterium	NA	NA
			ZOTU6716	0.0177654	0.115437	0.290784	no	0.0100659	0.0197348	0.0181998	0.0616777	Tenericutes	Mollicutes	Mycoplasmatales	Mycoplasmataceae	Echinogammarus_veneris	NA	NA
			ZOTU2386	0.0169402	0.74773	0.74773	no	0.0155189	0.0222367	0.0282379	0.0431123	Proteobacteria	Gammaproteobacteria	Xanthomonadales	Xanthomonadaceae	Stenotrophomonas	NA	NA
			ZOTU2760	0.016023	0.185044	0.290784	no	0.0177493	0.0330528	0.00937555	0.0280903	Tenericutes	Mollicutes	Mycoplasmatales	Mycoplasmataceae	Echinogammarus_veneris	NA	NA
			ZOTU2251	0.0133458	0.74773	0.74773	no	0.00978819	0.0118496	0.0201232	0.031584	Proteobacteria	Alphaproteobacteria	Sphingomonadales	Sphingomonadaceae	Sphingomonas	NA	NA
	Hindgut Males		ZOTU2611	0.111741	0.020742	0.0967958	no	0.076116	0.131827	0.177204	0.182888	Proteobacteria	Gammaproteobacteria	Alteromonadales	Shewanellaceae	Shewanella	NA	NA
			ZOTU4938	0.101515	0.154729	0.270776	no	0.0906417	0.126403	0.171794	0.168819	Proteobacteria	Gammaproteobacteria	Aeromonadales	Aeromonadaceae	Aeromonas	NA	NA
			ZOTU313	0.0720563	0.527006	0.627317	no	0.037494	0.0714694	0.108708	0.214352	Proteobacteria	Gammaproteobacteria	Vibrionales	Vibrionaceae	NA	NA	NA
			ZOTU3	0.0702781	0.384457	0.538239	no	0.0605329	0.10445	0.0933801	0.155706	Bacteroidetes	Cytophagia	Cytophagales	Flammeovirgaceae	NA	NA	NA
			ZOTU8473	0.0684811	0.0501556	0.140436	no	0.101575	0.162699	0.00513774	0.00954186	Bacteroidetes	Flavobacteriia	NA	NA	NA	NA	NA
			ZOTU7883	0.0526255	0.5377	0.627317	no	0.0618034	0.238207	0.0163507	0.065088	Chlamydiae	Chlamydiae	Chlamydiales	Simkaniaceae	NA	NA	NA
			ZOTU6716	0.0263691	0.618853	0.666457	no	0.0274021	0.0636788	0.0212234	0.0501365	Tenericutes	Mollicutes	Mycoplasmatales	Mycoplasmataceae	Echinogammarus_veneris	NA	NA
			ZOTU655	0.0227685	0.0730622	0.156426	no	0.00790564	0.0169363	0.0333987	0.132368	Proteobacteria	Gammaproteobacteria	NA	NA	NA	NA	NA
			ZOTU2760	0.022437	0.0410412	0.140436	no	0.0127898	0.0268141	0.0272829	0.0651468	Tenericutes	Mollicutes	Mycoplasmatales	Mycoplasmataceae	Echinogammarus_veneris	NA	NA
			ZOTU9868	0.0158325	0.0782132	0.156426	no	0.00981224	0.0183101	0.0244281	0.0292003	Proteobacteria	Gammaproteobacteria	NA	NA	NA	NA	NA
			ZOTU3506	0.0128771	0.00218612	0.0306057	yes	0.0194575	0.0328564	0.000123629	0.000410304	Tenericutes	Mollicutes	Mycoplasmatales	Mycoplasmataceae	Candidatus_Bacilloplasma	NA	Less abundant with ultrafiltration
			ZOTU2386	0.0118274	0.843309	0.843309	no	0.0137435	0.0182587	0.0116554	0.020141	Proteobacteria	Gammaproteobacteria	Xanthomonadales	Xanthomonadaceae	Stenotrophomonas	NA	NA
			ZOTU18	0.0114633	0.178959	0.27838	no	0.0190711	0.0277538	0.00579739	0.00743212	Actinobacteria	Actinobacteria	Corynebacteriales	Corynebacteriaceae	Corynebacterium	NA	NA
			ZOTU10766	0.010658	0.0167149	0.0967958	no	0.0157556	0.0190729	0.00346936	0.0066517	Proteobacteria	Betaproteobacteria	Burkholderiales	Comamonadaceae	Limnohabitans	NA	NA

## Sheet: S10
Table S10. DESeq2 results Identity and taxonomic classification of the zOTUs that were differentially abundant between groups (column ‘Type of effect’) and for each specific analyses (columns ‘Factor’ and ‘Data subset’). Table also shows mean of normalized counts for all samples (column ‘Mean counts’), the log2 fold change, and its standard error (Column ‘SE’), the Wald statistic (column ‘Wald’),…
Factor	Data subset	ZOTU	Phylum	Class	Order	Family	Genus	Species	Mean counts	Log2FoldChange	SE	Wald	p-value	p-value adjust
Tissue	NA	ZOTU6799	Planctomycetes	Planctomycetacia	Planctomycetales	Planctomycetaceae	Planctomyces	NA	2.71255	-4.68816	0.734978	-6.37864	1.78663e-10	3.61849e-09
		ZOTU3678	Planctomycetes	Planctomycetacia	NA	NA	NA	NA	1.74109	-4.60057	0.723536	-6.35846	2.03792e-10	4.07584e-09
		ZOTU599	Bacteroidetes	Flavobacteriia	Flavobacteriales	Flavobacteriaceae	Actibacter	NA	16.403	-6.63979	1.13818	-5.83371	5.42075e-09	8.6732e-08
		ZOTU8473	Bacteroidetes	Flavobacteriia	NA	NA	NA	NA	2487.29	-7.26889	0.585457	-12.4158	2.14616e-35	1.14462e-32
		ZOTU7177	Bacteroidetes	Flavobacteriia	Flavobacteriales	Flavobacteriaceae	Flavobacterium	NA	198.34	-7.13192	1.01476	-7.02817	2.09257e-12	5.97877e-11
		ZOTU5368	Verrucomicrobia	Verrucomicrobiae	Verrucomicrobiales	Verrucomicrobiaceae	NA	NA	3.47645	-5.06872	0.830911	-6.10019	1.05941e-09	1.89948e-08
		ZOTU1778	Actinobacteria	Actinobacteria	Bifidobacteriales	Bifidobacteriaceae	Bifidobacterium	NA	18.8888	-5.43535	0.80904	-6.71827	1.83901e-11	4.52679e-10
		ZOTU2372	Actinobacteria	Actinobacteria	Bifidobacteriales	Bifidobacteriaceae	Bifidobacterium	NA	26.586	-5.22201	0.760303	-6.86834	6.49554e-12	1.70375e-10
		ZOTU2053	Actinobacteria	Actinobacteria	Propionibacteriales	Propionibacteriaceae	NA	NA	1.72493	-3.86075	0.678238	-5.69232	1.25325e-08	1.90972e-07
		ZOTU229	Actinobacteria	Actinobacteria	Corynebacteriales	Corynebacteriaceae	Corynebacterium	NA	725.71	1.56692	0.256736	6.10326	1.03927e-09	1.88958e-08
		ZOTU18	Actinobacteria	Actinobacteria	Corynebacteriales	Corynebacteriaceae	Corynebacterium	NA	1690.45	1.44423	0.232571	6.20986	5.30304e-10	1.03474e-08
		ZOTU28	Actinobacteria	Actinobacteria	Corynebacteriales	Corynebacteriaceae	Lawsonella	NA	345.368	1.24695	0.219192	5.68885	1.27899e-08	1.93055e-07
		ZOTU7050	Actinobacteria	Actinobacteria	Frankiales	Cryptosporangiaceae	Fodinicola	NA	138.01	-5.04533	0.586986	-8.59532	8.30332e-18	3.90745e-16
		ZOTU317	Actinobacteria	Actinobacteria	Micrococcales	Demequinaceae	Demequina	NA	27.2583	-7.25694	0.726812	-9.98462	1.77982e-23	1.89847e-21
		ZOTU629	Actinobacteria	Actinobacteria	Micrococcales	Microbacteriaceae	Leucobacter	NA	22.223	-4.28211	0.662414	-6.46441	1.01698e-10	2.25996e-09
		ZOTU843	Actinobacteria	Acidimicrobiia	Acidimicrobiales	NA	NA	NA	8.74972	-6.62532	0.985368	-6.72371	1.7716e-11	4.42899e-10
		ZOTU943	Actinobacteria	Acidimicrobiia	Acidimicrobiales	NA	NA	NA	9.7543	-7.25413	0.712832	-10.1765	2.52504e-24	3.36672e-22
		ZOTU7441	Actinobacteria	Thermoleophilia	Gaiellales	NA	NA	NA	12.882	-4.7558	0.739171	-6.43396	1.24319e-10	2.68798e-09
		ZOTU4515	Actinobacteria	Acidimicrobiia	Acidimicrobiales	Iamiaceae	Iamia	NA	64.3013	-6.48638	0.648837	-9.99693	1.5719e-23	1.79646e-21
		ZOTU2187	Actinobacteria	Acidimicrobiia	Acidimicrobiales	NA	NA	NA	5.40364	-5.67582	1.02227	-5.5522	2.82095e-08	4.02992e-07
		ZOTU766	Chloroflexi	Caldilineae	Caldilineales	Caldilineaceae	NA	NA	9.48229	-5.10899	0.774684	-6.59494	4.25435e-11	9.86516e-10
		ZOTU9191	Chloroflexi	Caldilineae	Caldilineales	Caldilineaceae	NA	NA	13.6877	-5.28195	0.753853	-7.0066	2.4417e-12	6.85391e-11
		ZOTU9093	Chloroflexi	Caldilineae	Caldilineales	Caldilineaceae	NA	NA	16.3695	-5.51083	0.817531	-6.74081	1.57502e-11	4.00004e-10
		ZOTU295	Firmicutes	Bacilli	Lactobacillales	Streptococcaceae	Streptococcus	NA	377.18	1.29328	0.223231	5.79345	6.89568e-09	1.07117e-07
		ZOTU2549	Firmicutes	Bacilli	Lactobacillales	Streptococcaceae	Streptococcus	NA	9.07407	-7.02132	0.962888	-7.29194	3.05527e-13	9.77687e-12
		ZOTU2543	Chlamydiae	Chlamydiae	Chlamydiales	NA	NA	NA	9.18124	-7.21554	0.727877	-9.91312	3.6506e-23	3.43586e-21
		ZOTU7681	Chlamydiae	Chlamydiae	Chlamydiales	Parachlamydiaceae	NA	NA	27.0241	-4.84389	0.699831	-6.92151	4.46862e-12	1.19163e-10
		ZOTU76	Chlamydiae	Chlamydiae	Chlamydiales	Parachlamydiaceae	NA	NA	160.258	-5.88823	0.643998	-9.14325	6.06053e-20	3.46316e-18
		ZOTU367	Chlamydiae	Chlamydiae	Chlamydiales	NA	NA	NA	20.6651	-6.40859	0.652366	-9.82362	8.9085e-23	7.5019e-21
		ZOTU2848	Chlamydiae	Chlamydiae	Chlamydiales	Parachlamydiaceae	NA	NA	2.71224	-5.44019	0.89603	-6.07144	1.2677e-09	2.22892e-08
		ZOTU3818	Chlamydiae	Chlamydiae	Chlamydiales	Parachlamydiaceae	NA	NA	4.24681	-6.10926	0.825194	-7.40343	1.3271e-13	4.42368e-12
		ZOTU5362	Chlamydiae	Chlamydiae	Chlamydiales	Parachlamydiaceae	NA	NA	23.1324	-6.59403	0.735228	-8.96869	3.00073e-19	1.60039e-17
		ZOTU3006	Chlamydiae	Chlamydiae	Chlamydiales	Parachlamydiaceae	NA	NA	3.52112	-5.62663	0.997364	-5.6415	1.68574e-08	2.45199e-07
		ZOTU5020	Chlamydiae	Chlamydiae	Chlamydiales	Parachlamydiaceae	NA	NA	16.3737	-5.10571	0.847472	-6.02463	1.69496e-09	2.91606e-08
		ZOTU1357	Chlamydiae	Chlamydiae	Chlamydiales	NA	NA	NA	3.95068	-6.00763	0.590059	-10.1814	2.40091e-24	3.36672e-22
		ZOTU24	Tenericutes	Mollicutes	Entomoplasmatales	Candidatus_Hepatoplasma	NA	NA	82.7283	6.00937	0.971187	6.18766	6.1065e-10	1.16314e-08
		ZOTU3506	Tenericutes	Mollicutes	Mycoplasmatales	Mycoplasmataceae	Candidatus_Bacilloplasma	NA	237.014	-8.42934	0.905371	-9.31037	1.27388e-20	7.60485e-19
		ZOTU9267	Tenericutes	Mollicutes	Mycoplasmatales	Mycoplasmataceae	Echinogammarus_veneris	NA	46.7309	-7.79748	0.938939	-8.30457	1.0018e-16	4.2181e-15
		ZOTU6716	Tenericutes	Mollicutes	Mycoplasmatales	Mycoplasmataceae	Echinogammarus_veneris	NA	1224.53	-7.78494	0.785953	-9.90509	3.95627e-23	3.51669e-21
		ZOTU2760	Tenericutes	Mollicutes	Mycoplasmatales	Mycoplasmataceae	Echinogammarus_veneris	NA	1943.74	-7.82091	0.656893	-11.9059	1.10242e-32	4.40966e-30
		ZOTU9097	Tenericutes	Mollicutes	Mycoplasmatales	Mycoplasmataceae	Echinogammarus_veneris	NA	33.105	-6.4476	1.00571	-6.41101	1.44563e-10	3.00391e-09
		ZOTU7528	Proteobacteria	Gammaproteobacteria	NA	NA	NA	NA	33.9566	-10.6099	1.09186	-9.71723	2.54611e-22	1.93989e-20
		ZOTU9490	Proteobacteria	Betaproteobacteria	Neisseriales	Neisseriaceae	Deefgea	NA	19.2741	-7.54249	0.867689	-8.69261	3.54202e-18	1.71734e-16
		ZOTU205	Proteobacteria	Betaproteobacteria	Neisseriales	Neisseriaceae	Deefgea	Deefgea_chitinilytica	25.5759	-10.7759	1.03104	-10.4514	1.44377e-25	2.5667e-23
		ZOTU2495	Proteobacteria	Betaproteobacteria	Burkholderiales	Alcaligenaceae	NA	NA	5.87872	-6.32582	1.03722	-6.09883	1.06846e-09	1.89948e-08
		ZOTU10264	Proteobacteria	Betaproteobacteria	Burkholderiales	Oxalobacteraceae	NA	NA	243.961	1.63761	0.250742	6.53106	6.53038e-11	1.49266e-09
		ZOTU252	Proteobacteria	Betaproteobacteria	Rhodocyclales	Rhodocyclaceae	Candidatus_Accumulibacter	NA	137.394	-4.59026	0.779629	-5.88775	3.91492e-09	6.39171e-08
		ZOTU2766	Proteobacteria	Betaproteobacteria	Rhodocyclales	Rhodocyclaceae	NA	NA	50.1522	-4.049	0.727539	-5.56533	2.61654e-08	3.77158e-07
		ZOTU1200	Proteobacteria	Gammaproteobacteria	Xanthomonadales	Candidatus_Competibacter	NA	NA	5.37517	-6.11694	0.99694	-6.13572	8.47751e-10	1.57721e-08
		ZOTU277	Proteobacteria	Gammaproteobacteria	Oceanospirillales	Halomonadaceae	Halomonas	NA	97.2627	1.60311	0.296848	5.40045	6.64735e-08	9.41217e-07
		ZOTU7595	Proteobacteria	Gammaproteobacteria	NA	NA	NA	NA	6.08407	-6.39429	1.03888	-6.15498	7.50862e-10	1.41339e-08
		ZOTU9643	Proteobacteria	Betaproteobacteria	NA	NA	NA	NA	7.25541	-6.55228	0.937891	-6.98618	2.82467e-12	7.79219e-11
		ZOTU6292	Proteobacteria	Betaproteobacteria	Burkholderiales	Comamonadaceae	NA	NA	34.2573	-3.57004	0.630192	-5.66501	1.4702e-08	2.15808e-07
		ZOTU1237	Proteobacteria	Gammaproteobacteria	NA	NA	NA	NA	10.0212	-7.16075	1.21438	-5.8966	3.71057e-09	6.12053e-08
		ZOTU655	Proteobacteria	Gammaproteobacteria	NA	NA	NA	NA	324.025	-8.3395	0.94783	-8.79852	1.38632e-18	7.15518e-17
		ZOTU7613	Proteobacteria	Gammaproteobacteria	NA	NA	NA	NA	2.32887	-4.5801	0.704098	-6.50492	7.77337e-11	1.75175e-09
		ZOTU11152	Proteobacteria	Gammaproteobacteria	NA	NA	NA	NA	28.6102	-6.80118	0.729989	-9.31682	1.1988e-20	7.60485e-19
		ZOTU3896	Proteobacteria	Gammaproteobacteria	NA	NA	NA	NA	85.4772	-6.93667	0.627723	-11.0505	2.17943e-28	4.98156e-26
		ZOTU9031	Proteobacteria	Gammaproteobacteria	NA	NA	NA	NA	4.91616	-5.84057	0.762624	-7.65853	1.88079e-14	6.4027e-13
		ZOTU9098	Proteobacteria	Gammaproteobacteria	NA	NA	NA	NA	62.1726	-7.52311	0.835424	-9.00513	2.1541e-19	1.18847e-17
		ZOTU8958	Proteobacteria	Gammaproteobacteria	NA	NA	NA	NA	8.97951	-5.79801	0.802183	-7.22778	4.9094e-13	1.54021e-11
		ZOTU313	Proteobacteria	Gammaproteobacteria	Vibrionales	Vibrionaceae	NA	NA	13287.4	-5.19456	0.504539	-10.2957	7.37075e-25	1.17932e-22
		ZOTU11192	Proteobacteria	Gammaproteobacteria	NA	NA	NA	NA	39.5251	-8.17682	0.824553	-9.91666	3.52343e-23	3.43586e-21
		ZOTU8408	Proteobacteria	Gammaproteobacteria	Alteromonadales	Shewanellaceae	NA	NA	599.349	-6.66401	0.609999	-10.9246	8.79103e-28	1.75821e-25
		ZOTU2611	Proteobacteria	Gammaproteobacteria	Alteromonadales	Shewanellaceae	Shewanella	NA	8400.86	-4.94206	0.504546	-9.79507	1.18216e-22	9.45731e-21
		ZOTU3070	Proteobacteria	Gammaproteobacteria	NA	NA	NA	NA	34.6663	-7.11349	0.890314	-7.98987	1.35084e-15	4.91215e-14
		ZOTU7385	Proteobacteria	Gammaproteobacteria	Enterobacteriales	NA	NA	NA	6.10704	-6.02665	0.726891	-8.291	1.12304e-16	4.60733e-15
		ZOTU2239	Proteobacteria	Gammaproteobacteria	NA	NA	NA	NA	134.126	-5.31857	0.798277	-6.66256	2.69102e-11	6.42631e-10
		ZOTU9332	Proteobacteria	Gammaproteobacteria	NA	NA	NA	NA	66.9789	-4.37401	0.706272	-6.1931	5.89934e-10	1.13722e-08
		ZOTU368	Proteobacteria	Gammaproteobacteria	Enterobacteriales	NA	NA	NA	24.4491	-5.56083	0.837436	-6.6403	3.13037e-11	7.36559e-10
		ZOTU10442	Proteobacteria	Gammaproteobacteria	Aeromonadales	Aeromonadaceae	Aeromonas	NA	381.199	-4.50725	0.471928	-9.55071	1.28808e-21	9.26125e-20
		ZOTU2703	Proteobacteria	Gammaproteobacteria	NA	NA	NA	NA	534.257	-9.29848	0.709583	-13.1041	3.11737e-39	4.98779e-36
		ZOTU9868	Proteobacteria	Gammaproteobacteria	NA	NA	NA	NA	1145.18	-6.16872	0.491376	-12.554	3.78087e-36	3.02469e-33
		ZOTU8264	Proteobacteria	Gammaproteobacteria	Aeromonadales	NA	NA	NA	34.2245	-4.85252	0.680613	-7.12963	1.0064e-12	3.03818e-11
		ZOTU9754	Proteobacteria	Gammaproteobacteria	Aeromonadales	NA	NA	NA	10.3636	-6.92734	0.968455	-7.15298	8.49141e-13	2.61274e-11
		ZOTU2581	Proteobacteria	Gammaproteobacteria	NA	NA	NA	NA	13.1063	-7.12913	1.1096	-6.42496	1.31905e-10	2.77694e-09
		ZOTU4938	Proteobacteria	Gammaproteobacteria	Aeromonadales	Aeromonadaceae	Aeromonas	NA	13064	-4.45424	0.444477	-10.0213	1.22871e-23	1.51226e-21
		ZOTU8897	Proteobacteria	Gammaproteobacteria	Aeromonadales	Aeromonadaceae	Aeromonas	NA	351.516	-4.44957	0.536906	-8.28743	1.15717e-16	4.6287e-15
		ZOTU2666	Proteobacteria	Gammaproteobacteria	Cellvibrionales	Halieaceae	Haliea	NA	11.9942	-7.41369	0.847647	-8.7462	2.20655e-18	1.10328e-16
		ZOTU2567	Proteobacteria	Gammaproteobacteria	Pseudomonadales	Pseudomonadaceae	NA	NA	122.625	-7.66358	0.68263	-11.2266	3.0204e-29	8.05441e-27
		ZOTU8523	Proteobacteria	Gammaproteobacteria	Pseudomonadales	Pseudomonadaceae	Pseudomonas	NA	59.8137	-4.42934	0.770597	-5.74794	9.03379e-09	1.38981e-07
		ZOTU70	Proteobacteria	Gammaproteobacteria	Pseudomonadales	Pseudomonadaceae	Pseudomonas	NA	69.4582	-8.03789	0.999445	-8.04235	8.81292e-16	3.27923e-14
		ZOTU9417	Proteobacteria	Gammaproteobacteria	Pseudomonadales	Pseudomonadaceae	Pseudomonas	NA	193.18	-4.12873	0.564898	-7.30881	2.69523e-13	8.80074e-12
		ZOTU5071	Proteobacteria	Gammaproteobacteria	Pseudomonadales	Pseudomonadaceae	Pseudomonas	NA	337.777	-3.18127	0.455701	-6.98105	2.92972e-12	7.945e-11
		ZOTU7759	Proteobacteria	Betaproteobacteria	Burkholderiales	Comamonadaceae	Rhizobacter	NA	4.84793	-6.18677	0.969726	-6.37991	1.77191e-10	3.61849e-09
		ZOTU8942	Proteobacteria	Gammaproteobacteria	NA	NA	NA	NA	4.85297	-6.15299	0.956886	-6.43023	1.27413e-10	2.71814e-09
		ZOTU124	Proteobacteria	Gammaproteobacteria	Legionellales	Legionellaceae	Legionella	NA	94.8482	-5.83026	0.746241	-7.81284	5.59145e-15	1.94485e-13
		ZOTU11068	Proteobacteria	Gammaproteobacteria	Legionellales	NA	NA	NA	7.27828	-6.64537	0.81287	-8.17519	2.95406e-16	1.12536e-14
		ZOTU2154	Proteobacteria	Gammaproteobacteria	Legionellales	Legionellaceae	Legionella	NA	2.79992	-5.39585	0.902798	-5.97681	2.27554e-09	3.87325e-08
		ZOTU10745	Proteobacteria	Gammaproteobacteria	Legionellales	Legionellaceae	Legionella	NA	12.1671	-6.78065	0.716233	-9.4671	2.87711e-21	1.91808e-19
		ZOTU5017	Proteobacteria	Gammaproteobacteria	Legionellales	Legionellaceae	Legionella	NA	16.5278	-6.07505	0.858263	-7.07831	1.45923e-12	4.24502e-11
		ZOTU3565	Proteobacteria	Gammaproteobacteria	Legionellales	Legionellaceae	Legionella	NA	4.26393	-5.19858	0.895333	-5.80631	6.38645e-09	1.0018e-07
		ZOTU1385	Proteobacteria	Gammaproteobacteria	Legionellales	Legionellaceae	Legionella	NA	3.44648	-5.79614	0.866522	-6.68896	2.2476e-11	5.44872e-10
		ZOTU831	Proteobacteria	Gammaproteobacteria	Legionellales	Legionellaceae	Legionella	NA	9.25639	-6.85035	0.717517	-9.54729	1.33131e-21	9.26125e-20
		ZOTU9239	Proteobacteria	Gammaproteobacteria	Legionellales	Legionellaceae	Legionella	NA	24.7238	-4.64282	0.719034	-6.45702	1.06783e-10	2.34045e-09
		ZOTU9254	Proteobacteria	Gammaproteobacteria	Legionellales	Legionellaceae	Legionella	NA	44.6396	-5.22591	0.611796	-8.54192	1.32014e-17	6.03492e-16
		ZOTU7868	Proteobacteria	Gammaproteobacteria	Xanthomonadales	Xanthomonadales_Incertae_Sedis	NA	NA	6.76085	-6.50513	1.10092	-5.90884	3.44524e-09	5.74207e-08
		ZOTU5200	Proteobacteria	Gammaproteobacteria	Xanthomonadales	Xanthomonadales_Incertae_Sedis	NA	NA	22.3319	-7.51834	0.909485	-8.2666	1.37837e-16	5.37902e-15
		ZOTU8602	Proteobacteria	Gammaproteobacteria	Run-SP154	NA	NA	NA	4.72389	-5.8171	0.733898	-7.92631	2.25757e-15	8.02692e-14
		ZOTU1917	Proteobacteria	Gammaproteobacteria	Legionellales	Coxiellaceae	Rickettsiella	NA	6.71895	-6.56532	0.705221	-9.30959	1.28332e-20	7.60485e-19
		ZOTU1605	Proteobacteria	Gammaproteobacteria	NA	NA	NA	NA	3.5687	-5.46603	0.924689	-5.91121	3.39599e-09	5.71957e-08
		ZOTU612	Proteobacteria	Gammaproteobacteria	HTA4	NA	NA	NA	11.9673	-7.59638	0.654759	-11.6018	4.0349e-31	1.29117e-28
		ZOTU114	Proteobacteria	Alphaproteobacteria	Rickettsiales	Holosporaceae	Holospora	Holospora_acuminata	120.974	-6.16977	0.730715	-8.44348	3.0803e-17	1.36902e-15
		ZOTU2251	Proteobacteria	Alphaproteobacteria	Sphingomonadales	Sphingomonadaceae	Sphingomonas	NA	1049.51	1.24037	0.211142	5.87458	4.23921e-09	6.85125e-08
		ZOTU8407	Proteobacteria	Alphaproteobacteria	NA	NA	NA	NA	26.7095	-6.44142	0.76715	-8.39656	4.5975e-17	1.98811e-15
		ZOTU5053	Proteobacteria	Alphaproteobacteria	Rhodobacterales	Rhodobacteraceae	NA	NA	3.20283	-5.64648	0.9929	-5.68685	1.29405e-08	1.93503e-07
		ZOTU4982	Proteobacteria	Alphaproteobacteria	Rhizobiales	Methylocystaceae	Pleomorphomonas	NA	4.44408	-6.1226	1.00015	-6.12168	9.25943e-10	1.70288e-08
		ZOTU961	Proteobacteria	Alphaproteobacteria	Rhizobiales	MNG7	NA	NA	10.2	-6.1393	0.905885	-6.77713	1.22591e-11	3.16363e-10
		ZOTU742	Proteobacteria	Alphaproteobacteria	Rhizobiales	Hyphomicrobiaceae	Hyphomicrobium	NA	8.92236	-4.71691	0.77982	-6.04872	1.46001e-09	2.53916e-08
		ZOTU1082	Proteobacteria	Alphaproteobacteria	Rhizobiales	Hyphomicrobiaceae	Hyphomicrobium	NA	43.1704	-5.14693	0.726366	-7.08586	1.38183e-12	4.09432e-11
		ZOTU10482	Proteobacteria	Alphaproteobacteria	Rhizobiales	Hyphomicrobiaceae	Hyphomicrobium	NA	4.11761	-5.45274	0.876245	-6.22285	4.88192e-10	9.6433e-09
		ZOTU1149	Proteobacteria	Alphaproteobacteria	Rhizobiales	NA	NA	NA	5.83669	-6.14606	1.05413	-5.83045	5.52792e-09	8.7571e-08
		ZOTU591	Proteobacteria	Alphaproteobacteria	Rhizobiales	Methylobacteriaceae	Meganema	NA	14.3031	-4.78198	0.841216	-5.6846	1.31118e-08	1.94249e-07
Wolbachia	NA	ZOTU1	Proteobacteria	Alphaproteobacteria	Rickettsiales	Anaplasmataceae	NA	NA	16420.2	7.6264	0.571229	13.3509	1.1709e-40	6.1355e-38
		ZOTU6214	Bacteroidetes	Flavobacteriia	Flavobacteriales	Flavobacteriaceae	Flavobacterium	NA	8.86938	-4.80363	1.15841	-4.14673	3.37257e-05	0.00589076
		ZOTU2611	Proteobacteria	Gammaproteobacteria	Alteromonadales	Shewanellaceae	Shewanella	NA	8099.24	-4.12336	0.685143	-6.01825	1.76313e-09	4.6194e-07
		ZOTU4821	Proteobacteria	Gammaproteobacteria	Pseudomonadales	Pseudomonadaceae	Pseudomonas	NA	27.5094	-4.1762	1.04855	-3.98284	6.80979e-05	0.00892083
Wastewater	Midgut	ZOTU250	Firmicutes	Bacilli	Bacillales	Staphylococcaceae	Jeotgalicoccus	NA	91.6051	0.588426	0.0442601	13.2947	2.48409e-40	5.82518e-37
		ZOTU2374	Fusobacteria	Fusobacteriia	Fusobacteriales	Fusobacteriaceae	Fusobacterium	NA	73.7009	0.226389	0.0330823	6.84319	7.74493e-12	9.08093e-09
	Hindgut	ZOTU3506	Tenericutes	Mollicutes	Mycoplasmatales	Mycoplasmataceae	Candidatus_Bacilloplasma	NA	311.655	1.47485	0.0461025	31.9907	1.46948e-224	1.48417e-222
		ZOTU9267	Tenericutes	Mollicutes	Mycoplasmatales	Mycoplasmataceae	Echinogammarus_veneris	NA	146.229	0.477417	0.0325251	14.6784	8.86603e-49	5.96979e-47
		ZOTU6716	Tenericutes	Mollicutes	Mycoplasmatales	Mycoplasmataceae	Echinogammarus_veneris	NA	2624.78	4.19326	0.0460961	90.9678	0	0
		ZOTU205	Proteobacteria	Betaproteobacteria	Neisseriales	Neisseriaceae	Deefgea	Deefgea_chitinilytica	126.731	0.267954	0.0280238	9.56163	1.15911e-21	5.85351e-20
		ZOTU11152	Proteobacteria	Gammaproteobacteria	NA	NA	NA	NA	27.5005	-0.072866	0.0142116	-5.12721	2.94063e-07	1.18801e-05
		ZOTU313	Proteobacteria	Gammaproteobacteria	Vibrionales	Vibrionaceae	NA	NA	16996.2	-0.0518594	0.0112628	-4.6045	4.13452e-06	0.000139196
		ZOTU8942	Proteobacteria	Gammaproteobacteria	NA	NA	NA	NA	12.9801	0.0640211	0.0174523	3.66834	0.000244126	0.00704479
		ZOTU9254	Proteobacteria	Gammaproteobacteria	Legionellales	Legionellaceae	Legionella	NA	59.2881	0.0339848	0.00942697	3.60506	0.000312083	0.00788008
Ultrafiltration	Midgut	ZOTU1817	Bacteroidetes	Sphingobacteriia	Sphingobacteriales	NA	NA	NA	12.26	22.0572	2.56795	8.58941	8.74147e-18	1.90739e-14
		ZOTU24	Tenericutes	Mollicutes	Entomoplasmatales	Candidatus_Hepatoplasma	NA	NA	184.906	-8.63754	1.94405	-4.44306	8.86872e-06	0.00645051
		ZOTU263	Proteobacteria	Betaproteobacteria	Nitrosomonadales	Gallionellaceae	Candidatus_Nitrotoga	NA	7.90704	22.7612	2.9114	7.81794	5.3695e-15	5.85813e-12
	Hindgut Females	ZOTU7177	Bacteroidetes	Flavobacteriia	Flavobacteriales	Flavobacteriaceae	Flavobacterium	NA	50.549	9.32678	2.27458	4.10045	4.12347e-05	0.00503603
		ZOTU10292	Bacteroidetes	Flavobacteriia	Flavobacteriales	Flavobacteriaceae	Flavobacterium	NA	32.1462	8.05736	2.0779	3.87764	0.000105473	0.00878402
		ZOTU5362	Chlamydiae	Chlamydiae	Chlamydiales	Parachlamydiaceae	NA	NA	42.897	7.56542	1.47954	5.11335	3.16493e-07	8.19718e-05
		ZOTU5020	Chlamydiae	Chlamydiae	Chlamydiales	Parachlamydiaceae	NA	NA	24.5241	7.33395	1.52608	4.80573	1.54188e-06	0.000266231
		ZOTU3506	Tenericutes	Mollicutes	Mycoplasmatales	Mycoplasmataceae	Candidatus_Bacilloplasma	NA	138.139	-9.83959	1.70391	-5.77473	7.70788e-09	3.99268e-06
		ZOTU7385	Proteobacteria	Gammaproteobacteria	Enterobacteriales	NA	NA	NA	24.4227	6.16974	1.60303	3.84879	0.000118703	0.00878402
		ZOTU980	Proteobacteria	Betaproteobacteria	Burkholderiales	Comamonadaceae	Rhizobacter	NA	20.8801	8.74325	2.15234	4.06221	4.86103e-05	0.00503603
	Hindgut Males	ZOTU8523	Proteobacteria	Gammaproteobacteria	Pseudomonadales	Pseudomonadaceae	Pseudomonas	NA	9.62049	6.18609	1.33775	4.62426	3.75945e-06	0.00555759
		ZOTU70	Proteobacteria	Gammaproteobacteria	Pseudomonadales	Pseudomonadaceae	Pseudomonas	NA	52.436	8.35891	1.83005	4.5676	4.9335e-06	0.00555759

[truncated: 1 more sheets: S11]
