# Supplementary material for: Effects of anthropogenic stress on hosts and their microbiomes: Treated wastewater alters performance and gut microbiome of a key detritivore (Asellus aquaticus)
Source: Evol Appl. 2023 Mar 30;16(4):824–48. doi: 10.1111/eva.13540 (PMC10130563; doi:10.1111/eva.13540)
Supplement: Supplementary file 4 — Annex S2. [file EVA-16-824-s001.txt]

================================================================================
Amplicon Sequencing Data Prepration Workflow
Genetic Diversity Centre (GDC), D-USYS, ETH Zurich
--------------------------------------------------------------------------------
Project  : p698 / run200829 / 16S
N(sample): 158
User     : Elvira Lafuente (Eawag)
================================================================================
Illumina MiSeq Run Summary
--------------------------------------------------------------------------------
# Cluster density: 802 K/mm2 +/- 26
# Reads Total: 21Mio
# Reads PF: 19.5Mio
# PhiX conc: 8.10 % (loaded 10%)
# %>=Q30: Total 72.80% 
================================================================================
Primer information
--------------------------------------------------------------------------------
b341f CCTACGGGAGGCAGCAG
785r CTACCAGGGTATCTAATCC
================================================================================
Step A - Data Quality Control
--------------------------------------------------------------------------------
Application: usearch v11.0.667_i86linux64
> N(reads)= 16,534,076
> N(IDs): 1 (@M06272:72:)
> Primer Site Matches: 0.9 (100%)
> Merging: 93.5% (FLASH v1.2.11)
> PhiX: < 0.01%
> Read Length: max len 301, avg 299.5 / max len 301, avg 299.4
................................................................................
Read Length Distribution
 20  0.000067
 40  0.000471
 60  0.000109
 80  0.000100
100  0.000096
120  0.000085
140  0.000074
160  0.006935
180  0.000052
200  0.000010
220  0.000008
240  0.000009
260  0.000016
280 ****** 0.095313
300 ************************************************************ 0.896654
................................................................................
> Primer Mismatches
  Forward primer (top 5)
      69991 ..TA.............
      76148 ..T..............
      82305 ...............A.
      84523 C................
   13501014 .................
  Reverse primer (top 5)
      69172 .....A.............
      77794 ..A................
      81602 .........T.........
     110553 C..................
   13198425 ...................
> Primer Mismatches and Orientation
# Mismatch: 0-0 / 785r / b341f / n: 3008
# Mismatch: 0-0 / b341f / 785r / n: 12344655
# Mismatch: 0-1 / 785r / b341f / n: 221
# Mismatch: 0-1 / b341f / 785r / n: 921679
# Mismatch: 0-2 / 785r / b341f / n: 32
# Mismatch: 0-2 / b341f / 785r / n: 120004
# Mismatch: 0-3 / 785r / b341f / n: 28
# Mismatch: 0-3 / b341f / 785r / n: 114676
# Mismatch: 1-0 / 785r / b341f / n: 171
# Mismatch: 1-0 / b341f / 785r / n: 703302
# Mismatch: 1-1 / 785r / b341f / n: 12
# Mismatch: 1-1 / b341f / 785r / n: 50698
# Mismatch: 1-2 / 785r / b341f / n: 3
# Mismatch: 1-2 / b341f / 785r / n: 6415
# Mismatch: 1-3 / 785r / b341f / n: 4
# Mismatch: 1-3 / b341f / 785r / n: 6297
# Mismatch: 2-0 / 785r / b341f / n: 11
# Mismatch: 2-0 / b341f / 785r / n: 87272
# Mismatch: 2-1 / b341f / 785r / n: 6145
# Mismatch: 2-2 / b341f / 785r / n: 653
# Mismatch: 2-3 / b341f / 785r / n: 749
# Mismatch: 3-0 / 785r / b341f / n: 18
# Mismatch: 3-0 / b341f / 785r / n: 63196
# Mismatch: 3-1 / 785r / b341f / n: 3
# Mismatch: 3-1 / b341f / 785r / n: 4404
# Mismatch: 3-2 / b341f / 785r / n: 485
# Mismatch: 3-3 / b341f / 785r / n: 545
................................................................................
>Error Distribution R1
Length         MaxEE 0.50         MaxEE 1.00         MaxEE 2.00
------   ----------------   ----------------   ----------------
    50   16450657( 99.5%)   16522486( 99.9%)   16526398(100.0%)
    60   16352652( 98.9%)   16509919( 99.9%)   16524878( 99.9%)
    70   16243020( 98.2%)   16484891( 99.7%)   16522437( 99.9%)
    80   16119159( 97.5%)   16453732( 99.5%)   16517561( 99.9%)
    90   15952860( 96.5%)   16401130( 99.2%)   16510767( 99.9%)
   100   15800914( 95.6%)   16332877( 98.8%)   16502662( 99.8%)
   110   15551289( 94.1%)   16198876( 98.0%)   16486874( 99.7%)
   120   15297352( 92.5%)   16031728( 97.0%)   16451045( 99.5%)
   130   15051222( 91.0%)   15827032( 95.7%)   16380915( 99.1%)
   140   14816884( 89.6%)   15619776( 94.5%)   16266218( 98.4%)
   150   14638547( 88.5%)   15462974( 93.5%)   16146398( 97.7%)
   160   14484907( 87.6%)   15319376( 92.7%)   16022653( 96.9%)
   170   14330757( 86.7%)   15177590( 91.8%)   15897085( 96.1%)
   180   14058305( 85.0%)   14933799( 90.3%)   15686165( 94.9%)
   190   13892518( 84.0%)   14790932( 89.5%)   15570655( 94.2%)
   200   13701058( 82.9%)   14634339( 88.5%)   15453972( 93.5%)
   210   13504990( 81.7%)   14478858( 87.6%)   15339446( 92.8%)
   220   13271555( 80.3%)   14295879( 86.5%)   15208130( 92.0%)
   230   13033192( 78.8%)   14114876( 85.4%)   15080461( 91.2%)
   240   12754863( 77.1%)   13904699( 84.1%)   14931784( 90.3%)
   250   12426977( 75.2%)   13662227( 82.6%)   14765156( 89.3%)
   260   12097225( 73.2%)   13416402( 81.1%)   14597051( 88.3%)
   270   11745162( 71.0%)   13152117( 79.5%)   14412947( 87.2%)
   280   11400258( 69.0%)   12886632( 77.9%)   14221845( 86.0%)
   290   10973766( 66.4%)   12563534( 76.0%)   13999287( 84.7%)
   300    9406525( 56.9%)   10956954( 66.3%)   12375733( 74.8%)
................................................................................
>Error Distribution R2
Length         MaxEE 0.50         MaxEE 1.00         MaxEE 2.00
------   ----------------   ----------------   ----------------
    50   15038669( 91.0%)   15631985( 94.5%)   16193338( 97.9%)
    60   14837411( 89.7%)   15469280( 93.6%)   16012366( 96.8%)
    70   14603255( 88.3%)   15314346( 92.6%)   15879332( 96.0%)
    80   14429292( 87.3%)   15172976( 91.8%)   15759013( 95.3%)
    90   14223023( 86.0%)   15021922( 90.9%)   15645861( 94.6%)
   100   14063250( 85.1%)   14894625( 90.1%)   15553297( 94.1%)
   110   13904691( 84.1%)   14759765( 89.3%)   15444836( 93.4%)
   120   13758472( 83.2%)   14637028( 88.5%)   15348200( 92.8%)
   130   13576511( 82.1%)   14494027( 87.7%)   15250024( 92.2%)
   140   13397227( 81.0%)   14354246( 86.8%)   15159890( 91.7%)
   150   13201475( 79.8%)   14201931( 85.9%)   15057487( 91.1%)
   160   12989510( 78.6%)   14036412( 84.9%)   14941750( 90.4%)
   170   12772460( 77.2%)   13865522( 83.9%)   14817728( 89.6%)
   180   12461669( 75.4%)   13601095( 82.3%)   14595147( 88.3%)
   190   12184508( 73.7%)   13403483( 81.1%)   14459860( 87.5%)
   200   11880921( 71.9%)   13185095( 79.7%)   14310567( 86.6%)
   210   11475228( 69.4%)   12897280( 78.0%)   14116703( 85.4%)
   220   11105856( 67.2%)   12627497( 76.4%)   13938497( 84.3%)
   230   10351477( 62.6%)   12090858( 73.1%)   13595164( 82.2%)
   240    9676631( 58.5%)   11617480( 70.3%)   13297295( 80.4%)
   250    8795924( 53.2%)   10985029( 66.4%)   12897167( 78.0%)
   260    7479668( 45.2%)    9969854( 60.3%)   12252416( 74.1%)
   270    6102907( 36.9%)    8823348( 53.4%)   11482428( 69.4%)
   280    4464678( 27.0%)    7347583( 44.4%)   10457088( 63.2%)
   290    2550277( 15.4%)    5259759( 31.8%)    8852914( 53.5%)
   300    1686667( 10.2%)    3975339( 24.0%)    7567058( 45.8%)
================================================================================
Step B - Trimming Read End and Merge Read Pairs
--------------------------------------------------------------------------------
Overview:
◇ B1  - Check-Point: Verify Sample Names
◇ B2  - Check-Point: Sample File Resolution
◇ B3  - GZ-2-FQ and Renaming Files
◇ B4  - Remove PhiX
................................................................................
       Application: usearch v11.0.667_i86linux64
           Command: filter_phix
................................................................................
◇ B5  - Remove Low Complexity Sequences
................................................................................
       Application: usearch v11.0.667_i86linux64
           Command: filter_lowc
         Threshold: 25
................................................................................
◇ B6a - Trim Read End
................................................................................
       Application: usearch v11.0.667_i86linux64
           Command: fastx_truncate
        Trim R1/R2: 20 / 30
................................................................................
◇ B6b - Sync Read-Pairs
       Application: usearch v11.0.667_i86linux64
           Command: fastx_syncpairs
................................................................................
◇ B6c - Merge Read Pairs (Bayesian PE Read Merger)
................................................................................
       Application: usearch v11.0.667_i86linux64
           Command: fastq_mergepairs
       Min Overlap: 30
     Min %Identity: 60
 Min Merged Length: 100
Min Merged Quality: 0
--------------------------------------------------------------------------------
START_B: 16:40:31 28/06/2021
--------------------------------------------------------------------------------
 Start_B1_UniqueSampleNames_Check: 16:40:31 28/06/2021
  ✔︎ PASS - Unique Sample Names (N=158)
 End_B1_UniqueSampleNames_Check: 16:40:31 28/06/2021
................................................................................
 Start_B2_SampleResolutionCheck: 16:40:31 28/06/2021
  ✔︎ PASS - Sample-Name Resolution Check (n=158)
 End_B2_SmpleResolutionCheck: 16:40:33 28/06/2021
................................................................................
 Start_B3_GZ-2-FQ: 16:40:33 28/06/2021
  ➼ N(FilesR1/FilesR2): 158 / 158
 End_B3_GZ-2-FQ: 16:44:47 28/06/2021
................................................................................
 Start_B4_RemovePhiX: 16:44:47 28/06/2021
  Aa-001: N(PhiX_free)= 131778 (-20)
  Aa-002: N(PhiX_free)= 133302 (-17)
  Aa-003: N(PhiX_free)= 150147 (-19)
  Aa-004: N(PhiX_free)= 129174 (-17)
  Aa-005: N(PhiX_free)= 127153 (-13)
  Aa-006: N(PhiX_free)= 113590 (-20)
  Aa-007: N(PhiX_free)= 122622 (-15)
  Aa-008: N(PhiX_free)= 131060 (-87)
  Aa-009: N(PhiX_free)= 82999 (-13)
  Aa-010: N(PhiX_free)= 77956 (-11)
  Aa-011: N(PhiX_free)= 78289 (-5)
  Aa-012: N(PhiX_free)= 82723 (-10)
  Aa-013: N(PhiX_free)= 74089 (-10)
  Aa-014: N(PhiX_free)= 87344 (-16)
  Aa-015: N(PhiX_free)= 82246 (-18)
  Aa-016: N(PhiX_free)= 81686 (-46)
  Aa-017: N(PhiX_free)= 130679 (-26)
  Aa-018: N(PhiX_free)= 133674 (-29)
  Aa-019: N(PhiX_free)= 150285 (-32)
  Aa-020: N(PhiX_free)= 127342 (-19)
  Aa-021: N(PhiX_free)= 151158 (-26)
  Aa-022: N(PhiX_free)= 132620 (-20)
  Aa-023: N(PhiX_free)= 104501 (-20)
  Aa-024: N(PhiX_free)= 50044 (-36)
  Aa-025: N(PhiX_free)= 84199 (-12)
  Aa-026: N(PhiX_free)= 77021 (-16)
  Aa-027: N(PhiX_free)= 76819 (-16)
  Aa-028: N(PhiX_free)= 97823 (-19)
  Aa-029: N(PhiX_free)= 62860 (-7)
  Aa-030: N(PhiX_free)= 82120 (-14)
  Aa-031: N(PhiX_free)= 70347 (-8)
  Aa-032: N(PhiX_free)= 93711 (-48)
  Aa-033: N(PhiX_free)= 128204 (-19)
  Aa-034: N(PhiX_free)= 123781 (-15)
  Aa-035: N(PhiX_free)= 120350 (-12)
  Aa-036: N(PhiX_free)= 148840 (-19)
  Aa-037: N(PhiX_free)= 127768 (-21)
  Aa-038: N(PhiX_free)= 111602 (-13)
  Aa-039: N(PhiX_free)= 89622 (-18)
  Aa-040: N(PhiX_free)= 107671 (-57)
  Aa-041: N(PhiX_free)= 98564 (-19)
  Aa-042: N(PhiX_free)= 99781 (-19)
  Aa-044: N(PhiX_free)= 126735 (-23)
  Aa-045: N(PhiX_free)= 112419 (-15)
  Aa-046: N(PhiX_free)= 90702 (-19)
  Aa-047: N(PhiX_free)= 93115 (-17)
  Aa-048: N(PhiX_free)= 92398 (-15)
  Aa-049: N(PhiX_free)= 185975 (-75)
  Aa-050: N(PhiX_free)= 132811 (-21)
  Aa-052: N(PhiX_free)= 125493 (-25)
  Aa-053: N(PhiX_free)= 131702 (-21)
  Aa-054: N(PhiX_free)= 120319 (-13)
  Aa-055: N(PhiX_free)= 133117 (-22)
  Aa-056: N(PhiX_free)= 120687 (-20)
  Aa-057: N(PhiX_free)= 117403 (-69)
  Aa-058: N(PhiX_free)= 92098 (-9)
  Aa-059: N(PhiX_free)= 72131 (-15)
  Aa-060: N(PhiX_free)= 151776 (-19)
  Aa-061: N(PhiX_free)= 110513 (-8)
  Aa-062: N(PhiX_free)= 101586 (-10)
  Aa-063: N(PhiX_free)= 68654 (-9)
  Aa-064: N(PhiX_free)= 93722 (-18)
  Aa-065: N(PhiX_free)= 78540 (-49)
  Aa-066: N(PhiX_free)= 214002 (-31)
  Aa-067: N(PhiX_free)= 131806 (-36)
  Aa-068: N(PhiX_free)= 138438 (-21)
  Aa-069: N(PhiX_free)= 149174 (-27)
  Aa-070: N(PhiX_free)= 123636 (-13)
  Aa-071: N(PhiX_free)= 127653 (-17)
  Aa-072: N(PhiX_free)= 87938 (-10)
  Aa-073: N(PhiX_free)= 107825 (-65)
  Aa-074: N(PhiX_free)= 110106 (-14)
  Aa-075: N(PhiX_free)= 122201 (-18)
  Aa-076: N(PhiX_free)= 154089 (-23)
  Aa-077: N(PhiX_free)= 136566 (-22)
  Aa-078: N(PhiX_free)= 150921 (-15)
  Aa-079: N(PhiX_free)= 136766 (-31)
  Aa-080: N(PhiX_free)= 114913 (-19)
  Aa-081: N(PhiX_free)= 109898 (-110)
  Aa-082: N(PhiX_free)= 149348 (-23)
  Aa-083: N(PhiX_free)= 135137 (-17)
  Aa-084: N(PhiX_free)= 114900 (-13)
  Aa-085: N(PhiX_free)= 136042 (-25)
  Aa-086: N(PhiX_free)= 135804 (-24)
  Aa-087: N(PhiX_free)= 143321 (-30)
  Aa-088: N(PhiX_free)= 114520 (-23)
  Aa-089: N(PhiX_free)= 124152 (-82)
  Aa-090: N(PhiX_free)= 117837 (-12)
  Aa-091: N(PhiX_free)= 104936 (-10)
  Aa-092: N(PhiX_free)= 121334 (-9)
  Aa-093: N(PhiX_free)= 97612 (-24)
  Aa-094: N(PhiX_free)= 103260 (-9)
  Aa-095: N(PhiX_free)= 120049 (-17)
  Aa-096: N(PhiX_free)= 44935 (-2)
  Aa-097: N(PhiX_free)= 119550 (-18)
  Aa-098: N(PhiX_free)= 130153 (-24)
  Aa-099: N(PhiX_free)= 126189 (-19)
  Aa-100: N(PhiX_free)= 104249 (-12)
  Aa-101: N(PhiX_free)= 140168 (-24)
  Aa-102: N(PhiX_free)= 127293 (-20)
  Aa-103: N(PhiX_free)= 108278 (-17)
  Aa-104: N(PhiX_free)= 127700 (-28)
  Aa-105: N(PhiX_free)= 82406 (-15)
  Aa-106: N(PhiX_free)= 88108 (-4)
  Aa-107: N(PhiX_free)= 84447 (-9)
  Aa-108: N(PhiX_free)= 67249 (-8)
  Aa-109: N(PhiX_free)= 88225 (-10)
  Aa-110: N(PhiX_free)= 91986 (-10)
  Aa-111: N(PhiX_free)= 83328 (-17)
  Aa-112: N(PhiX_free)= 94919 (-21)
  Aa-113: N(PhiX_free)= 112074 (-18)
  Aa-114: N(PhiX_free)= 112919 (-16)
  Aa-115: N(PhiX_free)= 102571 (-19)
  Aa-116: N(PhiX_free)= 41247 (-7)
  Aa-117: N(PhiX_free)= 123176 (-18)
  Aa-118: N(PhiX_free)= 94003 (-11)
  Aa-119: N(PhiX_free)= 99243 (-20)
  Aa-120: N(PhiX_free)= 37422 (-7)
  Aa-121: N(PhiX_free)= 117688 (-13)
  Aa-122: N(PhiX_free)= 101209 (-15)
  Aa-123: N(PhiX_free)= 86637 (-11)
  Aa-124: N(PhiX_free)= 46340 (-6)
  Aa-125: N(PhiX_free)= 96033 (-20)
  Aa-126: N(PhiX_free)= 77491 (-13)
  Aa-127: N(PhiX_free)= 95560 (-14)
  Aa-128: N(PhiX_free)= 96692 (-18)
  Aa-129: N(PhiX_free)= 90635 (-13)
  Aa-130: N(PhiX_free)= 109321 (-19)
  Aa-131: N(PhiX_free)= 91237 (-17)
  Aa-132: N(PhiX_free)= 60905 (-9)
  Aa-133: N(PhiX_free)= 104280 (-17)
  Aa-134: N(PhiX_free)= 98490 (-5)
  Aa-135: N(PhiX_free)= 84259 (-6)
  Aa-136: N(PhiX_free)= 93308 (-12)
  Aa-137: N(PhiX_free)= 102971 (-13)
  Aa-138: N(PhiX_free)= 107419 (-7)
  Aa-139: N(PhiX_free)= 93855 (-14)
  Aa-140: N(PhiX_free)= 31812 (-9)
  Aa-141: N(PhiX_free)= 99747 (-12)
  Aa-142: N(PhiX_free)= 95347 (-13)
  Aa-143: N(PhiX_free)= 102723 (-16)
  Aa-144: N(PhiX_free)= 102560 (-14)
  Aa-145: N(PhiX_free)= 89030 (-11)
  Aa-146: N(PhiX_free)= 88660 (-16)
  Aa-147: N(PhiX_free)= 95316 (-17)
  Aa-148: N(PhiX_free)= 76826 (-17)
  Aa-149: N(PhiX_free)= 41479 (-9)
  Aa-150: N(PhiX_free)= 99861 (-10)
  Aa-151: N(PhiX_free)= 86599 (-12)
  Aa-152: N(PhiX_free)= 104740 (-16)
  Aa-153: N(PhiX_free)= 103786 (-11)
  Aa-154: N(PhiX_free)= 103694 (-20)
  Aa-155: N(PhiX_free)= 71451 (-15)
  Aa-156: N(PhiX_free)= 88097 (-11)
  Aa-157: N(PhiX_free)= 99564 (-13)
  Aa-158: N(PhiX_free)= 34401 (-5)
  Aa-159: N(PhiX_free)= 34193 (-8)
  Aa-160: N(PhiX_free)= 41318 (-30)
 End_B4_RemovePhiX: 16:51:12 28/06/2021
................................................................................
 Start_B5_RemoveLowComplexity: 16:51:12 28/06/2021
  Aa-001: N(NoLowComplexity)= 131604 (-174)
  Aa-002: N(NoLowComplexity)= 133146 (-156)
  Aa-003: N(NoLowComplexity)= 149939 (-208)
  Aa-004: N(NoLowComplexity)= 129037 (-137)
  Aa-005: N(NoLowComplexity)= 126972 (-181)
  Aa-006: N(NoLowComplexity)= 113452 (-138)
  Aa-007: N(NoLowComplexity)= 122531 (-91)
  Aa-008: N(NoLowComplexity)= 130933 (-127)
  Aa-009: N(NoLowComplexity)= 82925 (-74)
  Aa-010: N(NoLowComplexity)= 77867 (-89)
  Aa-011: N(NoLowComplexity)= 78186 (-103)
  Aa-012: N(NoLowComplexity)= 82639 (-84)
  Aa-013: N(NoLowComplexity)= 74005 (-84)
  Aa-014: N(NoLowComplexity)= 87246 (-98)
  Aa-015: N(NoLowComplexity)= 82155 (-91)
  Aa-016: N(NoLowComplexity)= 81603 (-83)
  Aa-017: N(NoLowComplexity)= 130538 (-141)
  Aa-018: N(NoLowComplexity)= 133551 (-123)
  Aa-019: N(NoLowComplexity)= 150050 (-235)
  Aa-020: N(NoLowComplexity)= 127183 (-159)
  Aa-021: N(NoLowComplexity)= 150892 (-266)
  Aa-022: N(NoLowComplexity)= 132449 (-171)
  Aa-023: N(NoLowComplexity)= 104379 (-122)
  Aa-024: N(NoLowComplexity)= 49991 (-53)
  Aa-025: N(NoLowComplexity)= 84105 (-94)
  Aa-026: N(NoLowComplexity)= 76923 (-98)
  Aa-027: N(NoLowComplexity)= 76678 (-141)
  Aa-028: N(NoLowComplexity)= 97673 (-150)
  Aa-029: N(NoLowComplexity)= 62766 (-94)
  Aa-030: N(NoLowComplexity)= 82022 (-98)
  Aa-031: N(NoLowComplexity)= 70243 (-104)
  Aa-032: N(NoLowComplexity)= 93588 (-123)
  Aa-033: N(NoLowComplexity)= 128014 (-190)
  Aa-034: N(NoLowComplexity)= 123681 (-100)
  Aa-035: N(NoLowComplexity)= 120170 (-180)
  Aa-036: N(NoLowComplexity)= 148685 (-155)
  Aa-037: N(NoLowComplexity)= 127545 (-223)
  Aa-038: N(NoLowComplexity)= 111430 (-172)
  Aa-039: N(NoLowComplexity)= 89483 (-139)
  Aa-040: N(NoLowComplexity)= 107567 (-104)
  Aa-041: N(NoLowComplexity)= 98426 (-138)
  Aa-042: N(NoLowComplexity)= 99643 (-138)
  Aa-044: N(NoLowComplexity)= 126631 (-104)
  Aa-045: N(NoLowComplexity)= 112234 (-185)
  Aa-046: N(NoLowComplexity)= 90602 (-100)
  Aa-047: N(NoLowComplexity)= 92996 (-119)
  Aa-048: N(NoLowComplexity)= 92255 (-143)
  Aa-049: N(NoLowComplexity)= 185692 (-283)
  Aa-050: N(NoLowComplexity)= 132600 (-211)
  Aa-052: N(NoLowComplexity)= 125326 (-167)
  Aa-053: N(NoLowComplexity)= 131540 (-162)
  Aa-054: N(NoLowComplexity)= 120167 (-152)
  Aa-055: N(NoLowComplexity)= 132946 (-171)
  Aa-056: N(NoLowComplexity)= 120520 (-167)
  Aa-057: N(NoLowComplexity)= 117230 (-173)
  Aa-058: N(NoLowComplexity)= 91964 (-134)
  Aa-059: N(NoLowComplexity)= 72014 (-117)
  Aa-060: N(NoLowComplexity)= 151514 (-262)
  Aa-061: N(NoLowComplexity)= 110380 (-133)
  Aa-062: N(NoLowComplexity)= 101457 (-129)
  Aa-063: N(NoLowComplexity)= 68548 (-106)
  Aa-064: N(NoLowComplexity)= 93583 (-139)
  Aa-065: N(NoLowComplexity)= 78420 (-120)
  Aa-066: N(NoLowComplexity)= 213631 (-371)
  Aa-067: N(NoLowComplexity)= 131655 (-151)
  Aa-068: N(NoLowComplexity)= 138231 (-207)
  Aa-069: N(NoLowComplexity)= 149035 (-139)
  Aa-070: N(NoLowComplexity)= 123400 (-236)
  Aa-071: N(NoLowComplexity)= 127521 (-132)
  Aa-072: N(NoLowComplexity)= 87812 (-126)
  Aa-073: N(NoLowComplexity)= 107710 (-115)
  Aa-074: N(NoLowComplexity)= 109940 (-166)
  Aa-075: N(NoLowComplexity)= 122034 (-167)
  Aa-076: N(NoLowComplexity)= 153862 (-227)
  Aa-077: N(NoLowComplexity)= 136361 (-205)
  Aa-078: N(NoLowComplexity)= 150721 (-200)
  Aa-079: N(NoLowComplexity)= 136573 (-193)
  Aa-080: N(NoLowComplexity)= 114780 (-133)
  Aa-081: N(NoLowComplexity)= 109799 (-99)
  Aa-082: N(NoLowComplexity)= 149196 (-152)
  Aa-083: N(NoLowComplexity)= 134904 (-233)
  Aa-084: N(NoLowComplexity)= 114719 (-181)
  Aa-085: N(NoLowComplexity)= 135876 (-166)
  Aa-086: N(NoLowComplexity)= 135562 (-242)
  Aa-087: N(NoLowComplexity)= 143145 (-176)
  Aa-088: N(NoLowComplexity)= 114348 (-172)
  Aa-089: N(NoLowComplexity)= 124048 (-104)
  Aa-090: N(NoLowComplexity)= 117704 (-133)
  Aa-091: N(NoLowComplexity)= 104790 (-146)
  Aa-092: N(NoLowComplexity)= 121188 (-146)
  Aa-093: N(NoLowComplexity)= 97501 (-111)
  Aa-094: N(NoLowComplexity)= 103105 (-155)
  Aa-095: N(NoLowComplexity)= 119902 (-147)
  Aa-096: N(NoLowComplexity)= 44889 (-46)
  Aa-097: N(NoLowComplexity)= 119369 (-181)
  Aa-098: N(NoLowComplexity)= 129967 (-186)
  Aa-099: N(NoLowComplexity)= 125986 (-203)
  Aa-100: N(NoLowComplexity)= 104085 (-164)
  Aa-101: N(NoLowComplexity)= 139980 (-188)
  Aa-102: N(NoLowComplexity)= 127140 (-153)
  Aa-103: N(NoLowComplexity)= 108091 (-187)
  Aa-104: N(NoLowComplexity)= 127417 (-283)
  Aa-105: N(NoLowComplexity)= 82269 (-137)
  Aa-106: N(NoLowComplexity)= 88003 (-105)
  Aa-107: N(NoLowComplexity)= 84362 (-85)
  Aa-108: N(NoLowComplexity)= 67161 (-88)
  Aa-109: N(NoLowComplexity)= 88136 (-89)
  Aa-110: N(NoLowComplexity)= 91854 (-132)
  Aa-111: N(NoLowComplexity)= 83220 (-108)
  Aa-112: N(NoLowComplexity)= 94800 (-119)
  Aa-113: N(NoLowComplexity)= 111925 (-149)
  Aa-114: N(NoLowComplexity)= 112804 (-115)
  Aa-115: N(NoLowComplexity)= 102380 (-191)
  Aa-116: N(NoLowComplexity)= 41200 (-47)
  Aa-117: N(NoLowComplexity)= 123032 (-144)
  Aa-118: N(NoLowComplexity)= 93889 (-114)
  Aa-119: N(NoLowComplexity)= 99163 (-80)
  Aa-120: N(NoLowComplexity)= 37369 (-53)
  Aa-121: N(NoLowComplexity)= 117581 (-107)
  Aa-122: N(NoLowComplexity)= 101107 (-102)
  Aa-123: N(NoLowComplexity)= 86516 (-121)
  Aa-124: N(NoLowComplexity)= 46303 (-37)
  Aa-125: N(NoLowComplexity)= 95920 (-113)
  Aa-126: N(NoLowComplexity)= 77385 (-106)
  Aa-127: N(NoLowComplexity)= 95432 (-128)
  Aa-128: N(NoLowComplexity)= 96608 (-84)
  Aa-129: N(NoLowComplexity)= 90545 (-90)
  Aa-130: N(NoLowComplexity)= 109225 (-96)
  Aa-131: N(NoLowComplexity)= 91126 (-111)
  Aa-132: N(NoLowComplexity)= 60825 (-80)
  Aa-133: N(NoLowComplexity)= 104141 (-139)
  Aa-134: N(NoLowComplexity)= 98406 (-84)
  Aa-135: N(NoLowComplexity)= 84129 (-130)
  Aa-136: N(NoLowComplexity)= 93152 (-156)
  Aa-137: N(NoLowComplexity)= 102867 (-104)
  Aa-138: N(NoLowComplexity)= 107254 (-165)
  Aa-139: N(NoLowComplexity)= 93724 (-131)
  Aa-140: N(NoLowComplexity)= 31779 (-33)
  Aa-141: N(NoLowComplexity)= 99634 (-113)
  Aa-142: N(NoLowComplexity)= 95214 (-133)
  Aa-143: N(NoLowComplexity)= 102634 (-89)
  Aa-144: N(NoLowComplexity)= 102411 (-149)
  Aa-145: N(NoLowComplexity)= 88918 (-112)
  Aa-146: N(NoLowComplexity)= 88522 (-138)
  Aa-147: N(NoLowComplexity)= 95246 (-70)
  Aa-148: N(NoLowComplexity)= 76733 (-93)
  Aa-149: N(NoLowComplexity)= 41428 (-51)
  Aa-150: N(NoLowComplexity)= 99747 (-114)
  Aa-151: N(NoLowComplexity)= 86456 (-143)
  Aa-152: N(NoLowComplexity)= 104650 (-90)
  Aa-153: N(NoLowComplexity)= 103673 (-113)
  Aa-154: N(NoLowComplexity)= 103592 (-102)
  Aa-155: N(NoLowComplexity)= 71370 (-81)
  Aa-156: N(NoLowComplexity)= 88032 (-65)
  Aa-157: N(NoLowComplexity)= 99479 (-85)
  Aa-158: N(NoLowComplexity)= 34366 (-35)
  Aa-159: N(NoLowComplexity)= 34148 (-45)
  Aa-160: N(NoLowComplexity)= 41252 (-66)
 End_B5_RemoveLowComplexity: 16:55:38 28/06/2021
................................................................................
 Start_B6_Trim_and_Merge: 16:55:38 28/06/2021
  ‣ Aa-001 - Merging Summary
    Merging Rate: 123700 / 131604 (94.0%)
    Median Merged Length: 462

    131604  Pairs (131.6k)
    123700  Merged (123.7k, 93.99%)
     65498  Alignments with zero diffs (49.77%)
      3958  Too many diffs (> 20) (3.01%)
        97  Fwd too short (< 64) after tail trimming (0.07%)
        15  Rev too short (< 64) after tail trimming (0.01%)
      3822  No alignment found (2.90%)
         6  Alignment too short (< 30) (0.00%)
         6  Merged too short (< 100)
         0  Min Q too low (<0) (0.00%)
        23  Staggered pairs (0.02%) merged & trimmed
     93.00  Mean alignment length
    457.32  Mean merged length
      0.71  Mean fwd expected errors
      1.72  Mean rev expected errors
      0.86  Mean merged expected errors
-----
  ‣ Aa-002 - Merging Summary
    Merging Rate: 126520 / 133146 (95.0%)
    Median Merged Length: 467

    133146  Pairs (133.1k)
    126520  Merged (126.5k, 95.02%)
     70310  Alignments with zero diffs (52.81%)
      2956  Too many diffs (> 20) (2.22%)
        68  Fwd too short (< 64) after tail trimming (0.05%)
         4  Rev too short (< 64) after tail trimming (0.00%)
      3595  No alignment found (2.70%)
         1  Alignment too short (< 30) (0.00%)
         2  Merged too short (< 100)
         0  Min Q too low (<0) (0.00%)
        11  Staggered pairs (0.01%) merged & trimmed
     85.70  Mean alignment length
    465.30  Mean merged length
      0.70  Mean fwd expected errors
      1.63  Mean rev expected errors
      0.90  Mean merged expected errors
-----
  ‣ Aa-003 - Merging Summary
    Merging Rate: 141992 / 149939 (94.7%)
    Median Merged Length: 466

    149939  Pairs (149.9k)
    141992  Merged (142.0k, 94.70%)
     75669  Alignments with zero diffs (50.47%)
      3686  Too many diffs (> 20) (2.46%)
        56  Fwd too short (< 64) after tail trimming (0.04%)
         6  Rev too short (< 64) after tail trimming (0.00%)
      4194  No alignment found (2.80%)
         0  Alignment too short (< 30) (0.00%)
         5  Merged too short (< 100)
         0  Min Q too low (<0) (0.00%)
        16  Staggered pairs (0.01%) merged & trimmed
     86.81  Mean alignment length
    463.98  Mean merged length
      0.68  Mean fwd expected errors
      1.75  Mean rev expected errors
      0.94  Mean merged expected errors
-----
  ‣ Aa-004 - Merging Summary
    Merging Rate: 123759 / 129037 (95.9%)
    Median Merged Length: 467

    129037  Pairs (129.0k)
    123759  Merged (123.8k, 95.91%)
     69813  Alignments with zero diffs (54.10%)
      2352  Too many diffs (> 20) (1.82%)
        77  Fwd too short (< 64) after tail trimming (0.06%)
         3  Rev too short (< 64) after tail trimming (0.00%)
      2846  No alignment found (2.21%)
         0  Alignment too short (< 30) (0.00%)
         0  Merged too short (< 100)
         0  Min Q too low (<0) (0.00%)
        13  Staggered pairs (0.01%) merged & trimmed
     85.12  Mean alignment length
    466.28  Mean merged length
      0.56  Mean fwd expected errors
      1.71  Mean rev expected errors
      0.91  Mean merged expected errors
-----
  ‣ Aa-005 - Merging Summary
    Merging Rate: 119165 / 126972 (93.9%)
    Median Merged Length: 462

    126972  Pairs (127.0k)
    119165  Merged (119.2k, 93.85%)
     59520  Alignments with zero diffs (46.88%)
      4002  Too many diffs (> 20) (3.15%)
        45  Fwd too short (< 64) after tail trimming (0.04%)
         5  Rev too short (< 64) after tail trimming (0.00%)
      3746  No alignment found (2.95%)
         3  Alignment too short (< 30) (0.00%)
         6  Merged too short (< 100)
         0  Min Q too low (<0) (0.00%)
        13  Staggered pairs (0.01%) merged & trimmed
     93.20  Mean alignment length
    457.48  Mean merged length
      0.76  Mean fwd expected errors
      1.77  Mean rev expected errors
      0.89  Mean merged expected errors
-----
  ‣ Aa-006 - Merging Summary
    Merging Rate: 106845 / 113452 (94.2%)
    Median Merged Length: 466

    113452  Pairs (113.5k)
    106845  Merged (106.8k, 94.18%)
     54942  Alignments with zero diffs (48.43%)
      2992  Too many diffs (> 20) (2.64%)
         0  Fwd tails Q <= 2 trimmed (0.00%)
         1  Rev tails Q <= 2 trimmed (0.00%)
        55  Fwd too short (< 64) after tail trimming (0.05%)
         9  Rev too short (< 64) after tail trimming (0.01%)
      3550  No alignment found (3.13%)
         0  Alignment too short (< 30) (0.00%)
         1  Merged too short (< 100)
         0  Min Q too low (<0) (0.00%)
        16  Staggered pairs (0.01%) merged & trimmed
     86.90  Mean alignment length
    463.61  Mean merged length
      0.83  Mean fwd expected errors
      1.67  Mean rev expected errors
      0.95  Mean merged expected errors
-----
  ‣ Aa-007 - Merging Summary
    Merging Rate: 116101 / 122531 (94.8%)
    Median Merged Length: 465

    122531  Pairs (122.5k)
    116101  Merged (116.1k, 94.75%)
     64263  Alignments with zero diffs (52.45%)
      3037  Too many diffs (> 20) (2.48%)
        48  Fwd too short (< 64) after tail trimming (0.04%)
        12  Rev too short (< 64) after tail trimming (0.01%)
      3330  No alignment found (2.72%)
         0  Alignment too short (< 30) (0.00%)
         3  Merged too short (< 100)
         0  Min Q too low (<0) (0.00%)
        65  Staggered pairs (0.05%) merged & trimmed
     89.40  Mean alignment length
    459.45  Mean merged length
      0.71  Mean fwd expected errors
      1.61  Mean rev expected errors
      0.87  Mean merged expected errors
-----
  ‣ Aa-008 - Merging Summary
    Merging Rate: 123991 / 130933 (94.7%)
    Median Merged Length: 464

    130933  Pairs (130.9k)
    123991  Merged (124.0k, 94.70%)
     66212  Alignments with zero diffs (50.57%)
      3387  Too many diffs (> 20) (2.59%)
        76  Fwd too short (< 64) after tail trimming (0.06%)
        14  Rev too short (< 64) after tail trimming (0.01%)
      3460  No alignment found (2.64%)
         0  Alignment too short (< 30) (0.00%)
         5  Merged too short (< 100)
         0  Min Q too low (<0) (0.00%)
        37  Staggered pairs (0.03%) merged & trimmed
     90.69  Mean alignment length
    458.76  Mean merged length
      0.71  Mean fwd expected errors
      1.69  Mean rev expected errors
      0.88  Mean merged expected errors
-----
  ‣ Aa-009 - Merging Summary
    Merging Rate: 78606 / 82925 (94.8%)
    Median Merged Length: 448

     82925  Pairs (82.9k)
     78606  Merged (78.6k, 94.79%)
     47132  Alignments with zero diffs (56.84%)
      2212  Too many diffs (> 20) (2.67%)
        33  Fwd too short (< 64) after tail trimming (0.04%)
         5  Rev too short (< 64) after tail trimming (0.01%)
      2067  No alignment found (2.49%)
         0  Alignment too short (< 30) (0.00%)
         2  Merged too short (< 100)
         0  Min Q too low (<0) (0.00%)
        13  Staggered pairs (0.02%) merged & trimmed
     98.18  Mean alignment length
    452.54  Mean merged length
      0.63  Mean fwd expected errors
      1.42  Mean rev expected errors
      0.75  Mean merged expected errors
-----
  ‣ Aa-010 - Merging Summary
    Merging Rate: 73961 / 77867 (95.0%)
    Median Merged Length: 465

     77867  Pairs (77.9k)
     73961  Merged (74.0k, 94.98%)
     41692  Alignments with zero diffs (53.54%)
      1724  Too many diffs (> 20) (2.21%)
        39  Fwd too short (< 64) after tail trimming (0.05%)
        11  Rev too short (< 64) after tail trimming (0.01%)
      2131  No alignment found (2.74%)
         0  Alignment too short (< 30) (0.00%)
         1  Merged too short (< 100)
         0  Min Q too low (<0) (0.00%)
        17  Staggered pairs (0.02%) merged & trimmed
     88.29  Mean alignment length
    462.19  Mean merged length
      0.66  Mean fwd expected errors
      1.58  Mean rev expected errors
      0.83  Mean merged expected errors
-----
  ‣ Aa-011 - Merging Summary
    Merging Rate: 73642 / 78186 (94.2%)
    Median Merged Length: 465

     78186  Pairs (78.2k)
     73642  Merged (73.6k, 94.19%)
     36455  Alignments with zero diffs (46.63%)
      2316  Too many diffs (> 20) (2.96%)
        39  Fwd too short (< 64) after tail trimming (0.05%)
         1  Rev too short (< 64) after tail trimming (0.00%)
      2187  No alignment found (2.80%)
         0  Alignment too short (< 30) (0.00%)
         1  Merged too short (< 100)
         0  Min Q too low (<0) (0.00%)
        22  Staggered pairs (0.03%) merged & trimmed
     92.01  Mean alignment length
    458.54  Mean merged length
      0.66  Mean fwd expected errors
      1.90  Mean rev expected errors
      0.89  Mean merged expected errors
-----
  ‣ Aa-012 - Merging Summary
    Merging Rate: 78410 / 82639 (94.9%)
    Median Merged Length: 465

     82639  Pairs (82.6k)
     78410  Merged (78.4k, 94.88%)
     44559  Alignments with zero diffs (53.92%)
      1995  Too many diffs (> 20) (2.41%)
         8  Fwd too short (< 64) after tail trimming (0.01%)
         1  Rev too short (< 64) after tail trimming (0.00%)
      2225  No alignment found (2.69%)
         0  Alignment too short (< 30) (0.00%)
         0  Merged too short (< 100)
         0  Min Q too low (<0) (0.00%)
         4  Staggered pairs (0.00%) merged & trimmed
     90.41  Mean alignment length
    460.55  Mean merged length
      0.65  Mean fwd expected errors
      1.57  Mean rev expected errors
      0.85  Mean merged expected errors
-----
  ‣ Aa-013 - Merging Summary
    Merging Rate: 69805 / 74005 (94.3%)
    Median Merged Length: 465

     74005  Pairs (74.0k)
     69805  Merged (69.8k, 94.32%)
     34835  Alignments with zero diffs (47.07%)
      2048  Too many diffs (> 20) (2.77%)
        44  Fwd too short (< 64) after tail trimming (0.06%)
         6  Rev too short (< 64) after tail trimming (0.01%)
      2101  No alignment found (2.84%)
         0  Alignment too short (< 30) (0.00%)
         1  Merged too short (< 100)
         0  Min Q too low (<0) (0.00%)
        17  Staggered pairs (0.02%) merged & trimmed
     89.27  Mean alignment length
    461.02  Mean merged length
      0.68  Mean fwd expected errors
      1.88  Mean rev expected errors
      0.93  Mean merged expected errors
-----
  ‣ Aa-014 - Merging Summary
    Merging Rate: 82341 / 87246 (94.4%)
    Median Merged Length: 464

     87246  Pairs (87.2k)
     82341  Merged (82.3k, 94.38%)
     44386  Alignments with zero diffs (50.87%)
      2402  Too many diffs (> 20) (2.75%)
         0  Fwd tails Q <= 2 trimmed (0.00%)
         1  Rev tails Q <= 2 trimmed (0.00%)
        30  Fwd too short (< 64) after tail trimming (0.03%)
         3  Rev too short (< 64) after tail trimming (0.00%)
      2469  No alignment found (2.83%)
         0  Alignment too short (< 30) (0.00%)
         1  Merged too short (< 100)
         0  Min Q too low (<0) (0.00%)
        16  Staggered pairs (0.02%) merged & trimmed
     90.70  Mean alignment length
    459.49  Mean merged length
      0.76  Mean fwd expected errors
      1.60  Mean rev expected errors
      0.85  Mean merged expected errors
-----
  ‣ Aa-015 - Merging Summary
    Merging Rate: 78223 / 82155 (95.2%)
    Median Merged Length: 465

     82155  Pairs (82.2k)
     78223  Merged (78.2k, 95.21%)
     43116  Alignments with zero diffs (52.48%)
      1822  Too many diffs (> 20) (2.22%)
        47  Fwd too short (< 64) after tail trimming (0.06%)
        10  Rev too short (< 64) after tail trimming (0.01%)
      2053  No alignment found (2.50%)
         0  Alignment too short (< 30) (0.00%)
         0  Merged too short (< 100)
         0  Min Q too low (<0) (0.00%)
        23  Staggered pairs (0.03%) merged & trimmed
     89.28  Mean alignment length
    460.96  Mean merged length
      0.67  Mean fwd expected errors
      1.64  Mean rev expected errors
      0.85  Mean merged expected errors
-----
  ‣ Aa-016 - Merging Summary
    Merging Rate: 77701 / 81603 (95.2%)
    Median Merged Length: 466

     81603  Pairs (81.6k)
     77701  Merged (77.7k, 95.22%)
     42145  Alignments with zero diffs (51.65%)
      1812  Too many diffs (> 20) (2.22%)
        35  Fwd too short (< 64) after tail trimming (0.04%)
         4  Rev too short (< 64) after tail trimming (0.00%)
      2046  No alignment found (2.51%)
         0  Alignment too short (< 30) (0.00%)
         5  Merged too short (< 100)
         0  Min Q too low (<0) (0.00%)
        35  Staggered pairs (0.04%) merged & trimmed
     87.20  Mean alignment length
    462.94  Mean merged length
      0.64  Mean fwd expected errors
      1.76  Mean rev expected errors
      0.89  Mean merged expected errors
-----
  ‣ Aa-017 - Merging Summary
    Merging Rate: 123544 / 130538 (94.6%)
    Median Merged Length: 465

    130538  Pairs (130.5k)
    123544  Merged (123.5k, 94.64%)
     65986  Alignments with zero diffs (50.55%)
      3501  Too many diffs (> 20) (2.68%)
        63  Fwd too short (< 64) after tail trimming (0.05%)
        13  Rev too short (< 64) after tail trimming (0.01%)
      3413  No alignment found (2.61%)
         0  Alignment too short (< 30) (0.00%)
         4  Merged too short (< 100)
         0  Min Q too low (<0) (0.00%)
        15  Staggered pairs (0.01%) merged & trimmed
     92.94  Mean alignment length
    457.95  Mean merged length
      0.60  Mean fwd expected errors
      1.85  Mean rev expected errors
      0.91  Mean merged expected errors
-----
  ‣ Aa-018 - Merging Summary
    Merging Rate: 126572 / 133551 (94.8%)
    Median Merged Length: 461

    133551  Pairs (133.6k)
    126572  Merged (126.6k, 94.77%)
     69347  Alignments with zero diffs (51.93%)
      3701  Too many diffs (> 20) (2.77%)
        36  Fwd too short (< 64) after tail trimming (0.03%)
        10  Rev too short (< 64) after tail trimming (0.01%)
      3232  No alignment found (2.42%)
         0  Alignment too short (< 30) (0.00%)
         0  Merged too short (< 100)
         0  Min Q too low (<0) (0.00%)
        69  Staggered pairs (0.05%) merged & trimmed
     96.10  Mean alignment length
    452.78  Mean merged length
      0.60  Mean fwd expected errors
      1.71  Mean rev expected errors
      0.84  Mean merged expected errors
-----
  ‣ Aa-019 - Merging Summary
    Merging Rate: 140860 / 150050 (93.9%)
    Median Merged Length: 464

    150050  Pairs (150.1k)
    140860  Merged (140.9k, 93.88%)
     65984  Alignments with zero diffs (43.97%)
      4830  Too many diffs (> 20) (3.22%)
        58  Fwd too short (< 64) after tail trimming (0.04%)
        12  Rev too short (< 64) after tail trimming (0.01%)
      4283  No alignment found (2.85%)
         4  Alignment too short (< 30) (0.00%)
         3  Merged too short (< 100)
         0  Min Q too low (<0) (0.00%)
       196  Staggered pairs (0.13%) merged & trimmed
     91.73  Mean alignment length
    453.45  Mean merged length
      0.60  Mean fwd expected errors
      2.10  Mean rev expected errors
      0.95  Mean merged expected errors
-----
  ‣ Aa-020 - Merging Summary
    Merging Rate: 119619 / 127183 (94.1%)
    Median Merged Length: 466

    127183  Pairs (127.2k)
    119619  Merged (119.6k, 94.05%)
     55980  Alignments with zero diffs (44.02%)
      3668  Too many diffs (> 20) (2.88%)
        38  Fwd too short (< 64) after tail trimming (0.03%)
         5  Rev too short (< 64) after tail trimming (0.00%)
      3853  No alignment found (3.03%)
         0  Alignment too short (< 30) (0.00%)
         0  Merged too short (< 100)
         0  Min Q too low (<0) (0.00%)
        23  Staggered pairs (0.02%) merged & trimmed
     85.78  Mean alignment length
    465.13  Mean merged length
      0.60  Mean fwd expected errors
      2.20  Mean rev expected errors
      1.07  Mean merged expected errors
-----
  ‣ Aa-021 - Merging Summary
    Merging Rate: 142527 / 150892 (94.5%)
    Median Merged Length: 467

    150892  Pairs (150.9k)
    142527  Merged (142.5k, 94.46%)
     66847  Alignments with zero diffs (44.30%)
      4162  Too many diffs (> 20) (2.76%)
        29  Fwd too short (< 64) after tail trimming (0.02%)
         3  Rev too short (< 64) after tail trimming (0.00%)
      4171  No alignment found (2.76%)
         0  Alignment too short (< 30) (0.00%)
         0  Merged too short (< 100)
         0  Min Q too low (<0) (0.00%)
        10  Staggered pairs (0.01%) merged & trimmed
     85.86  Mean alignment length
    465.33  Mean merged length
      0.62  Mean fwd expected errors
      2.15  Mean rev expected errors
      1.04  Mean merged expected errors
-----
  ‣ Aa-022 - Merging Summary
    Merging Rate: 123656 / 132449 (93.4%)
    Median Merged Length: 465

    132449  Pairs (132.4k)
    123656  Merged (123.7k, 93.36%)
     55828  Alignments with zero diffs (42.15%)
      4540  Too many diffs (> 20) (3.43%)
        46  Fwd too short (< 64) after tail trimming (0.03%)
         4  Rev too short (< 64) after tail trimming (0.00%)
      4201  No alignment found (3.17%)
         0  Alignment too short (< 30) (0.00%)
         2  Merged too short (< 100)
         0  Min Q too low (<0) (0.00%)
        17  Staggered pairs (0.01%) merged & trimmed
     90.26  Mean alignment length
    460.47  Mean merged length
      0.69  Mean fwd expected errors
      2.10  Mean rev expected errors
      1.00  Mean merged expected errors
-----
  ‣ Aa-023 - Merging Summary
    Merging Rate: 98981 / 104379 (94.8%)
    Median Merged Length: 467

    104379  Pairs (104.4k)
     98981  Merged (99.0k, 94.83%)
     49968  Alignments with zero diffs (47.87%)
      2611  Too many diffs (> 20) (2.50%)
        38  Fwd too short (< 64) after tail trimming (0.04%)
         6  Rev too short (< 64) after tail trimming (0.01%)
      2742  No alignment found (2.63%)
         0  Alignment too short (< 30) (0.00%)
         1  Merged too short (< 100)
         0  Min Q too low (<0) (0.00%)
        11  Staggered pairs (0.01%) merged & trimmed
     86.69  Mean alignment length
    464.38  Mean merged length
      0.62  Mean fwd expected errors
      1.96  Mean rev expected errors
      0.97  Mean merged expected errors
-----
  ‣ Aa-024 - Merging Summary
    Merging Rate: 46948 / 49991 (93.9%)
    Median Merged Length: 465

     49991  Pairs (50.0k)
     46948  Merged (46.9k, 93.91%)
     21574  Alignments with zero diffs (43.16%)
      1511  Too many diffs (> 20) (3.02%)
        25  Fwd too short (< 64) after tail trimming (0.05%)
         6  Rev too short (< 64) after tail trimming (0.01%)
      1499  No alignment found (3.00%)
         0  Alignment too short (< 30) (0.00%)
         2  Merged too short (< 100)
         0  Min Q too low (<0) (0.00%)
         3  Staggered pairs (0.01%) merged & trimmed
     89.64  Mean alignment length
    461.22  Mean merged length
      0.63  Mean fwd expected errors
      2.12  Mean rev expected errors
      0.99  Mean merged expected errors
-----
  ‣ Aa-025 - Merging Summary
    Merging Rate: 79119 / 84105 (94.1%)
    Median Merged Length: 450

     84105  Pairs (84.1k)
     79119  Merged (79.1k, 94.07%)
     41249  Alignments with zero diffs (49.04%)
      2680  Too many diffs (> 20) (3.19%)
        75  Fwd too short (< 64) after tail trimming (0.09%)
         8  Rev too short (< 64) after tail trimming (0.01%)
      2215  No alignment found (2.63%)
         0  Alignment too short (< 30) (0.00%)
         8  Merged too short (< 100)
         0  Min Q too low (<0) (0.00%)
        25  Staggered pairs (0.03%) merged & trimmed
     97.13  Mean alignment length
    452.58  Mean merged length
      0.70  Mean fwd expected errors
      1.68  Mean rev expected errors
      0.76  Mean merged expected errors
-----
  ‣ Aa-026 - Merging Summary
    Merging Rate: 72542 / 76923 (94.3%)
    Median Merged Length: 454

     76923  Pairs (76.9k)
     72542  Merged (72.5k, 94.30%)
     38727  Alignments with zero diffs (50.35%)
      2332  Too many diffs (> 20) (3.03%)
        57  Fwd too short (< 64) after tail trimming (0.07%)
        10  Rev too short (< 64) after tail trimming (0.01%)
      1980  No alignment found (2.57%)
         0  Alignment too short (< 30) (0.00%)
         2  Merged too short (< 100)
         0  Min Q too low (<0) (0.00%)
        28  Staggered pairs (0.04%) merged & trimmed
     95.80  Mean alignment length
    453.89  Mean merged length
      0.73  Mean fwd expected errors
      1.58  Mean rev expected errors
      0.76  Mean merged expected errors
-----
  ‣ Aa-027 - Merging Summary
    Merging Rate: 71300 / 76678 (93.0%)
    Median Merged Length: 465

     76678  Pairs (76.7k)
     71300  Merged (71.3k, 92.99%)
     22769  Alignments with zero diffs (29.69%)
      2930  Too many diffs (> 20) (3.82%)
        31  Fwd too short (< 64) after tail trimming (0.04%)
        12  Rev too short (< 64) after tail trimming (0.02%)
      2401  No alignment found (3.13%)
         0  Alignment too short (< 30) (0.00%)
         4  Merged too short (< 100)
         0  Min Q too low (<0) (0.00%)
        26  Staggered pairs (0.03%) merged & trimmed
     90.86  Mean alignment length
    459.50  Mean merged length
      0.82  Mean fwd expected errors
      2.71  Mean rev expected errors
      1.21  Mean merged expected errors
-----
  ‣ Aa-028 - Merging Summary
    Merging Rate: 92969 / 97673 (95.2%)
    Median Merged Length: 467

     97673  Pairs (97.7k)
     92969  Merged (93.0k, 95.18%)
     49625  Alignments with zero diffs (50.81%)
      2226  Too many diffs (> 20) (2.28%)
        18  Fwd too short (< 64) after tail trimming (0.02%)
        33  Rev too short (< 64) after tail trimming (0.03%)
      2422  No alignment found (2.48%)
         0  Alignment too short (< 30) (0.00%)
         5  Merged too short (< 100)
         0  Min Q too low (<0) (0.00%)
        14  Staggered pairs (0.01%) merged & trimmed
     86.91  Mean alignment length
    464.46  Mean merged length
      0.65  Mean fwd expected errors
      1.77  Mean rev expected errors
      0.89  Mean merged expected errors
-----
  ‣ Aa-029 - Merging Summary
    Merging Rate: 55873 / 62766 (89.0%)
    Median Merged Length: 442

     62766  Pairs (62.8k)
     55873  Merged (55.9k, 89.02%)
      9855  Alignments with zero diffs (15.70%)
      4436  Too many diffs (> 20) (7.07%)
        13  Fwd too short (< 64) after tail trimming (0.02%)
         3  Rev too short (< 64) after tail trimming (0.00%)
      2440  No alignment found (3.89%)
         0  Alignment too short (< 30) (0.00%)
         1  Merged too short (< 100)
         0  Min Q too low (<0) (0.00%)
        23  Staggered pairs (0.04%) merged & trimmed
    106.57  Mean alignment length
    444.30  Mean merged length
      0.94  Mean fwd expected errors
      3.74  Mean rev expected errors
      1.52  Mean merged expected errors
-----
  ‣ Aa-030 - Merging Summary
    Merging Rate: 77138 / 82022 (94.0%)
    Median Merged Length: 460

     82022  Pairs (82.0k)
     77138  Merged (77.1k, 94.05%)
     40664  Alignments with zero diffs (49.58%)
      2590  Too many diffs (> 20) (3.16%)
        54  Fwd too short (< 64) after tail trimming (0.07%)
        12  Rev too short (< 64) after tail trimming (0.01%)
      2226  No alignment found (2.71%)
         0  Alignment too short (< 30) (0.00%)
         2  Merged too short (< 100)
         0  Min Q too low (<0) (0.00%)
        99  Staggered pairs (0.12%) merged & trimmed
     96.35  Mean alignment length
    448.93  Mean merged length
      0.79  Mean fwd expected errors
      1.55  Mean rev expected errors
      0.76  Mean merged expected errors
-----
  ‣ Aa-031 - Merging Summary
    Merging Rate: 66785 / 70243 (95.1%)
    Median Merged Length: 462

     70243  Pairs (70.2k)
     66785  Merged (66.8k, 95.08%)
     37886  Alignments with zero diffs (53.94%)
      1727  Too many diffs (> 20) (2.46%)
        83  Fwd too short (< 64) after tail trimming (0.12%)
        18  Rev too short (< 64) after tail trimming (0.03%)
      1620  No alignment found (2.31%)
         0  Alignment too short (< 30) (0.00%)
        10  Merged too short (< 100)
         0  Min Q too low (<0) (0.00%)
        44  Staggered pairs (0.06%) merged & trimmed
     93.66  Mean alignment length
    454.70  Mean merged length
      0.70  Mean fwd expected errors
      1.46  Mean rev expected errors
      0.76  Mean merged expected errors
-----
  ‣ Aa-032 - Merging Summary
    Merging Rate: 88177 / 93588 (94.2%)
    Median Merged Length: 465

     93588  Pairs (93.6k)
     88177  Merged (88.2k, 94.22%)
     47279  Alignments with zero diffs (50.52%)
      2245  Too many diffs (> 20) (2.40%)
       913  Fwd too short (< 64) after tail trimming (0.98%)
       101  Rev too short (< 64) after tail trimming (0.11%)
      2143  No alignment found (2.29%)
         0  Alignment too short (< 30) (0.00%)
         9  Merged too short (< 100)
         0  Min Q too low (<0) (0.00%)
        18  Staggered pairs (0.02%) merged & trimmed
     92.04  Mean alignment length
    458.64  Mean merged length
      0.72  Mean fwd expected errors
      1.61  Mean rev expected errors
      0.80  Mean merged expected errors
-----
  ‣ Aa-033 - Merging Summary
    Merging Rate: 121234 / 128014 (94.7%)
    Median Merged Length: 461

    128014  Pairs (128.0k)
    121234  Merged (121.2k, 94.70%)
     67456  Alignments with zero diffs (52.69%)
      3431  Too many diffs (> 20) (2.68%)
       466  Fwd too short (< 64) after tail trimming (0.36%)
        58  Rev too short (< 64) after tail trimming (0.05%)
      2815  No alignment found (2.20%)
         2  Alignment too short (< 30) (0.00%)
         8  Merged too short (< 100)
         0  Min Q too low (<0) (0.00%)
       123  Staggered pairs (0.10%) merged & trimmed
     95.20  Mean alignment length
    451.21  Mean merged length
      0.67  Mean fwd expected errors
      1.54  Mean rev expected errors
      0.74  Mean merged expected errors
-----
  ‣ Aa-034 - Merging Summary
    Merging Rate: 118447 / 123681 (95.8%)
    Median Merged Length: 442

    123681  Pairs (123.7k)
    118447  Merged (118.4k, 95.77%)
     75784  Alignments with zero diffs (61.27%)
      2880  Too many diffs (> 20) (2.33%)
        65  Fwd too short (< 64) after tail trimming (0.05%)
         3  Rev too short (< 64) after tail trimming (0.00%)
      2280  No alignment found (1.84%)
         0  Alignment too short (< 30) (0.00%)
         6  Merged too short (< 100)
         0  Min Q too low (<0) (0.00%)
        73  Staggered pairs (0.06%) merged & trimmed
    107.25  Mean alignment length
    441.04  Mean merged length
      0.68  Mean fwd expected errors
      1.04  Mean rev expected errors
      0.57  Mean merged expected errors
-----
  ‣ Aa-035 - Merging Summary
    Merging Rate: 114816 / 120170 (95.5%)
    Median Merged Length: 467

    120170  Pairs (120.2k)
    114816  Merged (114.8k, 95.54%)
     55605  Alignments with zero diffs (46.27%)
      2642  Too many diffs (> 20) (2.20%)
        29  Fwd too short (< 64) after tail trimming (0.02%)
         4  Rev too short (< 64) after tail trimming (0.00%)
      2678  No alignment found (2.23%)
         0  Alignment too short (< 30) (0.00%)
         1  Merged too short (< 100)
         0  Min Q too low (<0) (0.00%)
        17  Staggered pairs (0.01%) merged & trimmed
     85.78  Mean alignment length
    465.04  Mean merged length
      0.72  Mean fwd expected errors
      1.91  Mean rev expected errors
      0.94  Mean merged expected errors
-----
  ‣ Aa-036 - Merging Summary
    Merging Rate: 142304 / 148685 (95.7%)
    Median Merged Length: 443

    148685  Pairs (148.7k)
    142304  Merged (142.3k, 95.71%)
     87756  Alignments with zero diffs (59.02%)
      3706  Too many diffs (> 20) (2.49%)
        68  Fwd too short (< 64) after tail trimming (0.05%)
         5  Rev too short (< 64) after tail trimming (0.00%)
      2601  No alignment found (1.75%)
         0  Alignment too short (< 30) (0.00%)
         1  Merged too short (< 100)
         0  Min Q too low (<0) (0.00%)
        84  Staggered pairs (0.06%) merged & trimmed
    104.72  Mean alignment length
    443.82  Mean merged length
      0.62  Mean fwd expected errors
      1.28  Mean rev expected errors
      0.66  Mean merged expected errors
-----
  ‣ Aa-037 - Merging Summary
    Merging Rate: 121457 / 127545 (95.2%)
    Median Merged Length: 466

    127545  Pairs (127.5k)
    121457  Merged (121.5k, 95.23%)
     58288  Alignments with zero diffs (45.70%)
      3005  Too many diffs (> 20) (2.36%)
        49  Fwd too short (< 64) after tail trimming (0.04%)
         5  Rev too short (< 64) after tail trimming (0.00%)
      3024  No alignment found (2.37%)
         0  Alignment too short (< 30) (0.00%)
         5  Merged too short (< 100)
         0  Min Q too low (<0) (0.00%)
        28  Staggered pairs (0.02%) merged & trimmed
     86.27  Mean alignment length
    464.17  Mean merged length
      0.67  Mean fwd expected errors
      1.97  Mean rev expected errors
      0.98  Mean merged expected errors
-----
  ‣ Aa-038 - Merging Summary
    Merging Rate: 106033 / 111430 (95.2%)
    Median Merged Length: 466

    111430  Pairs (111.4k)
    106033  Merged (106.0k, 95.16%)
     60284  Alignments with zero diffs (54.10%)
      2328  Too many diffs (> 20) (2.09%)
       519  Fwd too short (< 64) after tail trimming (0.47%)
        49  Rev too short (< 64) after tail trimming (0.04%)
      2494  No alignment found (2.24%)
         0  Alignment too short (< 30) (0.00%)
         7  Merged too short (< 100)
         0  Min Q too low (<0) (0.00%)
        14  Staggered pairs (0.01%) merged & trimmed
     88.93  Mean alignment length
    462.14  Mean merged length
      0.71  Mean fwd expected errors
      1.50  Mean rev expected errors
      0.80  Mean merged expected errors
-----
  ‣ Aa-039 - Merging Summary
    Merging Rate: 84856 / 89483 (94.8%)
    Median Merged Length: 458

     89483  Pairs (89.5k)
     84856  Merged (84.9k, 94.83%)
     43185  Alignments with zero diffs (48.26%)
      2480  Too many diffs (> 20) (2.77%)
        56  Fwd too short (< 64) after tail trimming (0.06%)
         5  Rev too short (< 64) after tail trimming (0.01%)
      2082  No alignment found (2.33%)
         0  Alignment too short (< 30) (0.00%)
         4  Merged too short (< 100)
         0  Min Q too low (<0) (0.00%)
       129  Staggered pairs (0.14%) merged & trimmed
     96.46  Mean alignment length
    447.23  Mean merged length
      0.79  Mean fwd expected errors
      1.58  Mean rev expected errors
      0.76  Mean merged expected errors
-----
  ‣ Aa-040 - Merging Summary
    Merging Rate: 102976 / 107567 (95.7%)
    Median Merged Length: 466

    107567  Pairs (107.6k)
    102976  Merged (103.0k, 95.73%)
     55935  Alignments with zero diffs (52.00%)
      2319  Too many diffs (> 20) (2.16%)
        48  Fwd too short (< 64) after tail trimming (0.04%)
         2  Rev too short (< 64) after tail trimming (0.00%)
      2221  No alignment found (2.06%)
         0  Alignment too short (< 30) (0.00%)
         1  Merged too short (< 100)
         0  Min Q too low (<0) (0.00%)
         2  Staggered pairs (0.00%) merged & trimmed
     92.98  Mean alignment length
    458.15  Mean merged length
      0.68  Mean fwd expected errors
      1.64  Mean rev expected errors
      0.85  Mean merged expected errors
-----
  ‣ Aa-041 - Merging Summary
    Merging Rate: 93266 / 98426 (94.8%)
    Median Merged Length: 466

     98426  Pairs (98.4k)
     93266  Merged (93.3k, 94.76%)
     51283  Alignments with zero diffs (52.10%)
      2473  Too many diffs (> 20) (2.51%)
        67  Fwd too short (< 64) after tail trimming (0.07%)
        18  Rev too short (< 64) after tail trimming (0.02%)
      2592  No alignment found (2.63%)
         0  Alignment too short (< 30) (0.00%)
        10  Merged too short (< 100)
         0  Min Q too low (<0) (0.00%)
        37  Staggered pairs (0.04%) merged & trimmed
     89.54  Mean alignment length
    460.30  Mean merged length
      0.65  Mean fwd expected errors
      1.72  Mean rev expected errors
      0.86  Mean merged expected errors
-----
  ‣ Aa-042 - Merging Summary
    Merging Rate: 93235 / 99643 (93.6%)
    Median Merged Length: 451

     99643  Pairs (99.6k)
     93235  Merged (93.2k, 93.57%)
     47728  Alignments with zero diffs (47.90%)
      3414  Too many diffs (> 20) (3.43%)
        70  Fwd too short (< 64) after tail trimming (0.07%)
         8  Rev too short (< 64) after tail trimming (0.01%)
      2913  No alignment found (2.92%)
         1  Alignment too short (< 30) (0.00%)
         2  Merged too short (< 100)
         0  Min Q too low (<0) (0.00%)
       112  Staggered pairs (0.11%) merged & trimmed
     96.41  Mean alignment length
    450.21  Mean merged length
      0.75  Mean fwd expected errors
      1.69  Mean rev expected errors
      0.79  Mean merged expected errors
-----
  ‣ Aa-044 - Merging Summary
    Merging Rate: 120447 / 126631 (95.1%)
    Median Merged Length: 442

    126631  Pairs (126.6k)
    120447  Merged (120.4k, 95.12%)
     71640  Alignments with zero diffs (56.57%)
      3538  Too many diffs (> 20) (2.79%)
         0  Fwd tails Q <= 2 trimmed (0.00%)
         1  Rev tails Q <= 2 trimmed (0.00%)
        47  Fwd too short (< 64) after tail trimming (0.04%)
         3  Rev too short (< 64) after tail trimming (0.00%)
      2593  No alignment found (2.05%)
         0  Alignment too short (< 30) (0.00%)
         3  Merged too short (< 100)
         0  Min Q too low (<0) (0.00%)
        31  Staggered pairs (0.02%) merged & trimmed
    107.34  Mean alignment length
    443.06  Mean merged length
      0.64  Mean fwd expected errors
      1.35  Mean rev expected errors
      0.67  Mean merged expected errors
-----
  ‣ Aa-045 - Merging Summary
    Merging Rate: 105125 / 112234 (93.7%)
    Median Merged Length: 452

    112234  Pairs (112.2k)
    105125  Merged (105.1k, 93.67%)
     52812  Alignments with zero diffs (47.06%)
      3943  Too many diffs (> 20) (3.51%)
        82  Fwd too short (< 64) after tail trimming (0.07%)
        11  Rev too short (< 64) after tail trimming (0.01%)
      3068  No alignment found (2.73%)
         0  Alignment too short (< 30) (0.00%)
         5  Merged too short (< 100)
         0  Min Q too low (<0) (0.00%)
       433  Staggered pairs (0.39%) merged & trimmed
     97.49  Mean alignment length
    436.84  Mean merged length
      0.69  Mean fwd expected errors
      1.80  Mean rev expected errors
      0.81  Mean merged expected errors
-----
  ‣ Aa-046 - Merging Summary
    Merging Rate: 86203 / 90602 (95.1%)
    Median Merged Length: 467

     90602  Pairs (90.6k)
     86203  Merged (86.2k, 95.14%)
     46852  Alignments with zero diffs (51.71%)
      1920  Too many diffs (> 20) (2.12%)
        14  Fwd too short (< 64) after tail trimming (0.02%)
         2  Rev too short (< 64) after tail trimming (0.00%)
      2461  No alignment found (2.72%)
         0  Alignment too short (< 30) (0.00%)
         2  Merged too short (< 100)
         0  Min Q too low (<0) (0.00%)
        14  Staggered pairs (0.02%) merged & trimmed
     84.87  Mean alignment length
    466.34  Mean merged length
      0.65  Mean fwd expected errors
      1.73  Mean rev expected errors
      0.92  Mean merged expected errors
-----
  ‣ Aa-047 - Merging Summary
    Merging Rate: 88137 / 92996 (94.8%)
    Median Merged Length: 465

     92996  Pairs (93.0k)
     88137  Merged (88.1k, 94.78%)
     46027  Alignments with zero diffs (49.49%)
      2220  Too many diffs (> 20) (2.39%)
        29  Fwd too short (< 64) after tail trimming (0.03%)
         3  Rev too short (< 64) after tail trimming (0.00%)
      2604  No alignment found (2.80%)
         0  Alignment too short (< 30) (0.00%)
         3  Merged too short (< 100)
         0  Min Q too low (<0) (0.00%)
        29  Staggered pairs (0.03%) merged & trimmed
     86.77  Mean alignment length
    463.17  Mean merged length
      0.85  Mean fwd expected errors
      1.63  Mean rev expected errors
      0.95  Mean merged expected errors
-----
  ‣ Aa-048 - Merging Summary
    Merging Rate: 86689 / 92255 (94.0%)
    Median Merged Length: 448

     92255  Pairs (92.3k)
     86689  Merged (86.7k, 93.97%)
     44396  Alignments with zero diffs (48.12%)
      3037  Too many diffs (> 20) (3.29%)
        49  Fwd too short (< 64) after tail trimming (0.05%)
         6  Rev too short (< 64) after tail trimming (0.01%)
      2464  No alignment found (2.67%)
         0  Alignment too short (< 30) (0.00%)
        10  Merged too short (< 100)
         0  Min Q too low (<0) (0.00%)
         9  Staggered pairs (0.01%) merged & trimmed
     98.73  Mean alignment length
    452.34  Mean merged length
      0.73  Mean fwd expected errors
      1.67  Mean rev expected errors
      0.78  Mean merged expected errors
-----
  ‣ Aa-049 - Merging Summary
    Merging Rate: 175775 / 185692 (94.7%)
    Median Merged Length: 461

    185692  Pairs (185.7k)
    175775  Merged (175.8k, 94.66%)
     90218  Alignments with zero diffs (48.58%)
      5367  Too many diffs (> 20) (2.89%)
       279  Fwd too short (< 64) after tail trimming (0.15%)
        39  Rev too short (< 64) after tail trimming (0.02%)
      4203  No alignment found (2.26%)
         0  Alignment too short (< 30) (0.00%)
        29  Merged too short (< 100)
         0  Min Q too low (<0) (0.00%)
       122  Staggered pairs (0.07%) merged & trimmed
     96.26  Mean alignment length
    452.44  Mean merged length
      0.70  Mean fwd expected errors
      1.73  Mean rev expected errors
      0.82  Mean merged expected errors
-----
  ‣ Aa-050 - Merging Summary
    Merging Rate: 126226 / 132600 (95.2%)
    Median Merged Length: 467

    132600  Pairs (132.6k)
    126226  Merged (126.2k, 95.19%)
     73384  Alignments with zero diffs (55.34%)
      2867  Too many diffs (> 20) (2.16%)
        96  Fwd too short (< 64) after tail trimming (0.07%)
        14  Rev too short (< 64) after tail trimming (0.01%)
      3393  No alignment found (2.56%)
         0  Alignment too short (< 30) (0.00%)
         4  Merged too short (< 100)
         0  Min Q too low (<0) (0.00%)
        25  Staggered pairs (0.02%) merged & trimmed
     87.59  Mean alignment length
    463.22  Mean merged length
      0.68  Mean fwd expected errors
      1.52  Mean rev expected errors
      0.83  Mean merged expected errors
-----
  ‣ Aa-052 - Merging Summary
    Merging Rate: 118362 / 125326 (94.4%)
    Median Merged Length: 450

    125326  Pairs (125.3k)
    118362  Merged (118.4k, 94.44%)
     65741  Alignments with zero diffs (52.46%)
      3664  Too many diffs (> 20) (2.92%)
       127  Fwd too short (< 64) after tail trimming (0.10%)
        19  Rev too short (< 64) after tail trimming (0.02%)
      3151  No alignment found (2.51%)
         0  Alignment too short (< 30) (0.00%)
         3  Merged too short (< 100)
         0  Min Q too low (<0) (0.00%)
       325  Staggered pairs (0.26%) merged & trimmed
     97.54  Mean alignment length
    441.36  Mean merged length
      0.69  Mean fwd expected errors
      1.50  Mean rev expected errors
      0.75  Mean merged expected errors
-----
  ‣ Aa-053 - Merging Summary
    Merging Rate: 123232 / 131540 (93.7%)
    Median Merged Length: 465

    131540  Pairs (131.5k)
    123232  Merged (123.2k, 93.68%)
     63515  Alignments with zero diffs (48.29%)
      4202  Too many diffs (> 20) (3.19%)
        92  Fwd too short (< 64) after tail trimming (0.07%)
        34  Rev too short (< 64) after tail trimming (0.03%)
      3971  No alignment found (3.02%)
         0  Alignment too short (< 30) (0.00%)
         9  Merged too short (< 100)
         0  Min Q too low (<0) (0.00%)
        22  Staggered pairs (0.02%) merged & trimmed
     93.64  Mean alignment length
    456.83  Mean merged length
      0.72  Mean fwd expected errors
      1.74  Mean rev expected errors
      0.84  Mean merged expected errors
-----
  ‣ Aa-054 - Merging Summary
    Merging Rate: 114174 / 120167 (95.0%)
    Median Merged Length: 466

    120167  Pairs (120.2k)
    114174  Merged (114.2k, 95.01%)
     62462  Alignments with zero diffs (51.98%)
      2721  Too many diffs (> 20) (2.26%)
        59  Fwd too short (< 64) after tail trimming (0.05%)
         4  Rev too short (< 64) after tail trimming (0.00%)
      3209  No alignment found (2.67%)
         0  Alignment too short (< 30) (0.00%)
         0  Merged too short (< 100)
         0  Min Q too low (<0) (0.00%)
        18  Staggered pairs (0.01%) merged & trimmed
     87.87  Mean alignment length
    462.83  Mean merged length
      0.75  Mean fwd expected errors
      1.56  Mean rev expected errors
      0.85  Mean merged expected errors
-----
  ‣ Aa-055 - Merging Summary
    Merging Rate: 125355 / 132946 (94.3%)
    Median Merged Length: 465

    132946  Pairs (132.9k)
    125355  Merged (125.4k, 94.29%)
     70028  Alignments with zero diffs (52.67%)
      3605  Too many diffs (> 20) (2.71%)
        73  Fwd too short (< 64) after tail trimming (0.05%)
        22  Rev too short (< 64) after tail trimming (0.02%)
      3888  No alignment found (2.92%)
         0  Alignment too short (< 30) (0.00%)
         3  Merged too short (< 100)
         0  Min Q too low (<0) (0.00%)
        34  Staggered pairs (0.03%) merged & trimmed
     91.42  Mean alignment length
    458.58  Mean merged length
      0.77  Mean fwd expected errors
      1.50  Mean rev expected errors
      0.81  Mean merged expected errors
-----
  ‣ Aa-056 - Merging Summary
    Merging Rate: 114082 / 120520 (94.7%)
    Median Merged Length: 461

    120520  Pairs (120.5k)
    114082  Merged (114.1k, 94.66%)
     65650  Alignments with zero diffs (54.47%)
      3267  Too many diffs (> 20) (2.71%)
       107  Fwd too short (< 64) after tail trimming (0.09%)
        15  Rev too short (< 64) after tail trimming (0.01%)
      3043  No alignment found (2.52%)
         0  Alignment too short (< 30) (0.00%)
         6  Merged too short (< 100)
         0  Min Q too low (<0) (0.00%)
       326  Staggered pairs (0.27%) merged & trimmed
     95.74  Mean alignment length
    441.77  Mean merged length
      0.69  Mean fwd expected errors
      1.42  Mean rev expected errors
      0.72  Mean merged expected errors
-----
  ‣ Aa-057 - Merging Summary
    Merging Rate: 110223 / 117230 (94.0%)
    Median Merged Length: 452

    117230  Pairs (117.2k)
    110223  Merged (110.2k, 94.02%)
     57358  Alignments with zero diffs (48.93%)
      3666  Too many diffs (> 20) (3.13%)
       190  Fwd too short (< 64) after tail trimming (0.16%)
        23  Rev too short (< 64) after tail trimming (0.02%)
      3116  No alignment found (2.66%)
         0  Alignment too short (< 30) (0.00%)
        12  Merged too short (< 100)
         0  Min Q too low (<0) (0.00%)
        28  Staggered pairs (0.02%) merged & trimmed
     97.15  Mean alignment length
    453.37  Mean merged length
      0.71  Mean fwd expected errors
      1.68  Mean rev expected errors
      0.78  Mean merged expected errors
-----
  ‣ Aa-058 - Merging Summary
    Merging Rate: 87748 / 91964 (95.4%)
    Median Merged Length: 467

     91964  Pairs (92.0k)
     87748  Merged (87.7k, 95.42%)
     48401  Alignments with zero diffs (52.63%)
      1901  Too many diffs (> 20) (2.07%)
        31  Fwd too short (< 64) after tail trimming (0.03%)
        10  Rev too short (< 64) after tail trimming (0.01%)
      2272  No alignment found (2.47%)
         0  Alignment too short (< 30) (0.00%)
         2  Merged too short (< 100)
         0  Min Q too low (<0) (0.00%)
         9  Staggered pairs (0.01%) merged & trimmed
     86.92  Mean alignment length
    464.30  Mean merged length
      0.71  Mean fwd expected errors
      1.61  Mean rev expected errors
      0.86  Mean merged expected errors
-----
  ‣ Aa-059 - Merging Summary
    Merging Rate: 67296 / 72014 (93.4%)
    Median Merged Length: 452

     72014  Pairs (72.0k)
     67296  Merged (67.3k, 93.45%)
     34180  Alignments with zero diffs (47.46%)
      2473  Too many diffs (> 20) (3.43%)
        55  Fwd too short (< 64) after tail trimming (0.08%)
         3  Rev too short (< 64) after tail trimming (0.00%)
      2183  No alignment found (3.03%)
         0  Alignment too short (< 30) (0.00%)
         4  Merged too short (< 100)
         0  Min Q too low (<0) (0.00%)
        40  Staggered pairs (0.06%) merged & trimmed
     96.38  Mean alignment length
    452.59  Mean merged length
      0.73  Mean fwd expected errors
      1.71  Mean rev expected errors
      0.79  Mean merged expected errors
-----
  ‣ Aa-060 - Merging Summary
    Merging Rate: 141538 / 151514 (93.4%)
    Median Merged Length: 449

    151514  Pairs (151.5k)
    141538  Merged (141.5k, 93.42%)
     67097  Alignments with zero diffs (44.28%)
      5690  Too many diffs (> 20) (3.76%)
       200  Fwd too short (< 64) after tail trimming (0.13%)
        14  Rev too short (< 64) after tail trimming (0.01%)
      4061  No alignment found (2.68%)
         1  Alignment too short (< 30) (0.00%)
        10  Merged too short (< 100)
         0  Min Q too low (<0) (0.00%)
        76  Staggered pairs (0.05%) merged & trimmed
     98.86  Mean alignment length
    450.72  Mean merged length
      0.68  Mean fwd expected errors
      1.87  Mean rev expected errors
      0.80  Mean merged expected errors
-----
  ‣ Aa-061 - Merging Summary
    Merging Rate: 104807 / 110380 (95.0%)
    Median Merged Length: 467

    110380  Pairs (110.4k)
    104807  Merged (104.8k, 94.95%)
     56733  Alignments with zero diffs (51.40%)
      2565  Too many diffs (> 20) (2.32%)
        63  Fwd too short (< 64) after tail trimming (0.06%)
         1  Rev too short (< 64) after tail trimming (0.00%)
      2940  No alignment found (2.66%)
         0  Alignment too short (< 30) (0.00%)
         4  Merged too short (< 100)
         0  Min Q too low (<0) (0.00%)
        14  Staggered pairs (0.01%) merged & trimmed
     85.35  Mean alignment length
    465.65  Mean merged length
      0.62  Mean fwd expected errors
      1.79  Mean rev expected errors
      0.93  Mean merged expected errors
-----
  ‣ Aa-062 - Merging Summary
    Merging Rate: 96262 / 101457 (94.9%)
    Median Merged Length: 463

    101457  Pairs (101.5k)
     96262  Merged (96.3k, 94.88%)
     53488  Alignments with zero diffs (52.72%)
      2563  Too many diffs (> 20) (2.53%)
        76  Fwd too short (< 64) after tail trimming (0.07%)
         6  Rev too short (< 64) after tail trimming (0.01%)
      2547  No alignment found (2.51%)
         0  Alignment too short (< 30) (0.00%)
         3  Merged too short (< 100)
         0  Min Q too low (<0) (0.00%)
        15  Staggered pairs (0.01%) merged & trimmed
     91.94  Mean alignment length
    457.99  Mean merged length
      0.66  Mean fwd expected errors
      1.59  Mean rev expected errors
      0.83  Mean merged expected errors
-----
  ‣ Aa-063 - Merging Summary
    Merging Rate: 64296 / 68548 (93.8%)
    Median Merged Length: 465

     68548  Pairs (68.5k)
     64296  Merged (64.3k, 93.80%)
     32464  Alignments with zero diffs (47.36%)
      2138  Too many diffs (> 20) (3.12%)
         0  Fwd tails Q <= 2 trimmed (0.00%)
         1  Rev tails Q <= 2 trimmed (0.00%)
        80  Fwd too short (< 64) after tail trimming (0.12%)
        13  Rev too short (< 64) after tail trimming (0.02%)
      2017  No alignment found (2.94%)
         0  Alignment too short (< 30) (0.00%)
         4  Merged too short (< 100)
         0  Min Q too low (<0) (0.00%)
        59  Staggered pairs (0.09%) merged & trimmed
     92.50  Mean alignment length
    455.39  Mean merged length
      0.75  Mean fwd expected errors
      1.75  Mean rev expected errors
      0.87  Mean merged expected errors
-----
  ‣ Aa-064 - Merging Summary
    Merging Rate: 89311 / 93583 (95.4%)
    Median Merged Length: 467

     93583  Pairs (93.6k)
     89311  Merged (89.3k, 95.44%)
     49560  Alignments with zero diffs (52.96%)
      2014  Too many diffs (> 20) (2.15%)
        37  Fwd too short (< 64) after tail trimming (0.04%)
         2  Rev too short (< 64) after tail trimming (0.00%)
      2219  No alignment found (2.37%)
         0  Alignment too short (< 30) (0.00%)
         0  Merged too short (< 100)
         0  Min Q too low (<0) (0.00%)
        10  Staggered pairs (0.01%) merged & trimmed
     86.38  Mean alignment length
    464.91  Mean merged length
      0.64  Mean fwd expected errors
      1.69  Mean rev expected errors
      0.86  Mean merged expected errors
-----
  ‣ Aa-065 - Merging Summary
    Merging Rate: 73912 / 78420 (94.3%)
    Median Merged Length: 465

     78420  Pairs (78.4k)
     73912  Merged (73.9k, 94.25%)
     38039  Alignments with zero diffs (48.51%)
      2196  Too many diffs (> 20) (2.80%)
       107  Fwd too short (< 64) after tail trimming (0.14%)
        11  Rev too short (< 64) after tail trimming (0.01%)
      2187  No alignment found (2.79%)
         0  Alignment too short (< 30) (0.00%)
         7  Merged too short (< 100)
         0  Min Q too low (<0) (0.00%)
        23  Staggered pairs (0.03%) merged & trimmed
     89.75  Mean alignment length
    460.33  Mean merged length
      0.76  Mean fwd expected errors
      1.74  Mean rev expected errors
      0.90  Mean merged expected errors
-----
  ‣ Aa-066 - Merging Summary
    Merging Rate: 200782 / 213631 (94.0%)
    Median Merged Length: 450

    213631  Pairs (213.6k)
    200782  Merged (200.8k, 93.99%)
    105956  Alignments with zero diffs (49.60%)
      6853  Too many diffs (> 20) (3.21%)
       265  Fwd too short (< 64) after tail trimming (0.12%)
        29  Rev too short (< 64) after tail trimming (0.01%)
      5683  No alignment found (2.66%)
         1  Alignment too short (< 30) (0.00%)
        18  Merged too short (< 100)
         0  Min Q too low (<0) (0.00%)
       489  Staggered pairs (0.23%) merged & trimmed
     97.35  Mean alignment length
    442.71  Mean merged length
      0.79  Mean fwd expected errors
      1.56  Mean rev expected errors
      0.77  Mean merged expected errors
-----
  ‣ Aa-067 - Merging Summary
    Merging Rate: 125091 / 131655 (95.0%)
    Median Merged Length: 465

    131655  Pairs (131.7k)
    125091  Merged (125.1k, 95.01%)
     72428  Alignments with zero diffs (55.01%)
      3212  Too many diffs (> 20) (2.44%)
       100  Fwd too short (< 64) after tail trimming (0.08%)
         9  Rev too short (< 64) after tail trimming (0.01%)
      3238  No alignment found (2.46%)
         0  Alignment too short (< 30) (0.00%)
         5  Merged too short (< 100)
         0  Min Q too low (<0) (0.00%)
       201  Staggered pairs (0.15%) merged & trimmed
     89.75  Mean alignment length
    453.70  Mean merged length
      0.63  Mean fwd expected errors
      1.51  Mean rev expected errors
      0.83  Mean merged expected errors
-----
  ‣ Aa-068 - Merging Summary
    Merging Rate: 130560 / 138231 (94.5%)
    Median Merged Length: 465

    138231  Pairs (138.2k)
    130560  Merged (130.6k, 94.45%)
     67814  Alignments with zero diffs (49.06%)
      3830  Too many diffs (> 20) (2.77%)
        59  Fwd too short (< 64) after tail trimming (0.04%)
        17  Rev too short (< 64) after tail trimming (0.01%)
      3756  No alignment found (2.72%)
         0  Alignment too short (< 30) (0.00%)
         9  Merged too short (< 100)
         0  Min Q too low (<0) (0.00%)
        25  Staggered pairs (0.02%) merged & trimmed
     91.46  Mean alignment length
    459.40  Mean merged length
      0.70  Mean fwd expected errors
      1.75  Mean rev expected errors
      0.86  Mean merged expected errors
-----
  ‣ Aa-069 - Merging Summary
    Merging Rate: 140844 / 149035 (94.5%)
    Median Merged Length: 443

    149035  Pairs (149.0k)
    140844  Merged (140.8k, 94.50%)
     82950  Alignments with zero diffs (55.66%)
      4661  Too many diffs (> 20) (3.13%)
        65  Fwd too short (< 64) after tail trimming (0.04%)
         8  Rev too short (< 64) after tail trimming (0.01%)
      3457  No alignment found (2.32%)
         0  Alignment too short (< 30) (0.00%)
         0  Merged too short (< 100)
         0  Min Q too low (<0) (0.00%)
        41  Staggered pairs (0.03%) merged & trimmed
    105.60  Mean alignment length
    444.78  Mean merged length
      0.65  Mean fwd expected errors
      1.40  Mean rev expected errors
      0.71  Mean merged expected errors
-----
  ‣ Aa-070 - Merging Summary
    Merging Rate: 115447 / 123400 (93.6%)
    Median Merged Length: 462

    123400  Pairs (123.4k)
    115447  Merged (115.4k, 93.56%)
     57246  Alignments with zero diffs (46.39%)
      4162  Too many diffs (> 20) (3.37%)
       143  Fwd too short (< 64) after tail trimming (0.12%)
        12  Rev too short (< 64) after tail trimming (0.01%)
      3632  No alignment found (2.94%)
         0  Alignment too short (< 30) (0.00%)
         4  Merged too short (< 100)
         0  Min Q too low (<0) (0.00%)
       104  Staggered pairs (0.08%) merged & trimmed
     94.63  Mean alignment length
    452.78  Mean merged length
      0.73  Mean fwd expected errors
      1.76  Mean rev expected errors
      0.83  Mean merged expected errors
-----
  ‣ Aa-071 - Merging Summary
    Merging Rate: 119766 / 127521 (93.9%)
    Median Merged Length: 462

    127521  Pairs (127.5k)
    119766  Merged (119.8k, 93.92%)
     63614  Alignments with zero diffs (49.89%)
      3884  Too many diffs (> 20) (3.05%)
        79  Fwd too short (< 64) after tail trimming (0.06%)
         8  Rev too short (< 64) after tail trimming (0.01%)
      3773  No alignment found (2.96%)
         0  Alignment too short (< 30) (0.00%)
        11  Merged too short (< 100)
         0  Min Q too low (<0) (0.00%)
        54  Staggered pairs (0.04%) merged & trimmed
     92.89  Mean alignment length
    456.32  Mean merged length
      0.82  Mean fwd expected errors
      1.57  Mean rev expected errors
      0.85  Mean merged expected errors
-----
  ‣ Aa-072 - Merging Summary
    Merging Rate: 82432 / 87812 (93.9%)
    Median Merged Length: 451

     87812  Pairs (87.8k)
     82432  Merged (82.4k, 93.87%)
     42259  Alignments with zero diffs (48.12%)
      2852  Too many diffs (> 20) (3.25%)
        63  Fwd too short (< 64) after tail trimming (0.07%)
        16  Rev too short (< 64) after tail trimming (0.02%)
      2430  No alignment found (2.77%)
         0  Alignment too short (< 30) (0.00%)
        19  Merged too short (< 100)
         0  Min Q too low (<0) (0.00%)
        20  Staggered pairs (0.02%) merged & trimmed
     96.89  Mean alignment length
    453.76  Mean merged length
      0.70  Mean fwd expected errors
      1.72  Mean rev expected errors
      0.79  Mean merged expected errors
-----
  ‣ Aa-073 - Merging Summary
    Merging Rate: 102569 / 107710 (95.2%)
    Median Merged Length: 466

    107710  Pairs (107.7k)
    102569  Merged (102.6k, 95.23%)
     52902  Alignments with zero diffs (49.12%)
      2467  Too many diffs (> 20) (2.29%)
        43  Fwd too short (< 64) after tail trimming (0.04%)
         7  Rev too short (< 64) after tail trimming (0.01%)
      2619  No alignment found (2.43%)
         0  Alignment too short (< 30) (0.00%)
         5  Merged too short (< 100)
         0  Min Q too low (<0) (0.00%)
        12  Staggered pairs (0.01%) merged & trimmed
     86.51  Mean alignment length
    464.39  Mean merged length
      0.70  Mean fwd expected errors
      1.75  Mean rev expected errors
      0.89  Mean merged expected errors
-----
  ‣ Aa-074 - Merging Summary
    Merging Rate: 104712 / 109940 (95.2%)
    Median Merged Length: 467

    109940  Pairs (109.9k)
    104712  Merged (104.7k, 95.24%)
     56316  Alignments with zero diffs (51.22%)
      2308  Too many diffs (> 20) (2.10%)
        16  Fwd too short (< 64) after tail trimming (0.01%)
         3  Rev too short (< 64) after tail trimming (0.00%)
      2901  No alignment found (2.64%)
         0  Alignment too short (< 30) (0.00%)
         0  Merged too short (< 100)
         0  Min Q too low (<0) (0.00%)
        11  Staggered pairs (0.01%) merged & trimmed
     84.57  Mean alignment length
    466.78  Mean merged length
      0.71  Mean fwd expected errors
      1.71  Mean rev expected errors
      0.93  Mean merged expected errors
-----
  ‣ Aa-075 - Merging Summary
    Merging Rate: 114974 / 122034 (94.2%)
    Median Merged Length: 467

    122034  Pairs (122.0k)
    114974  Merged (115.0k, 94.21%)
     50724  Alignments with zero diffs (41.57%)
      3386  Too many diffs (> 20) (2.77%)
        45  Fwd too short (< 64) after tail trimming (0.04%)
         4  Rev too short (< 64) after tail trimming (0.00%)
      3625  No alignment found (2.97%)
         0  Alignment too short (< 30) (0.00%)
         0  Merged too short (< 100)
         0  Min Q too low (<0) (0.00%)
        20  Staggered pairs (0.02%) merged & trimmed
     85.48  Mean alignment length
    465.59  Mean merged length
      0.76  Mean fwd expected errors
      2.12  Mean rev expected errors
      1.08  Mean merged expected errors
-----
  ‣ Aa-076 - Merging Summary
    Merging Rate: 146023 / 153862 (94.9%)
    Median Merged Length: 443

    153862  Pairs (153.9k)
    146023  Merged (146.0k, 94.91%)
     85117  Alignments with zero diffs (55.32%)
      4454  Too many diffs (> 20) (2.89%)
        52  Fwd too short (< 64) after tail trimming (0.03%)
         5  Rev too short (< 64) after tail trimming (0.00%)
      3326  No alignment found (2.16%)
         0  Alignment too short (< 30) (0.00%)
         2  Merged too short (< 100)
         0  Min Q too low (<0) (0.00%)
        32  Staggered pairs (0.02%) merged & trimmed
    105.50  Mean alignment length
    445.15  Mean merged length
      0.61  Mean fwd expected errors
      1.42  Mean rev expected errors
      0.70  Mean merged expected errors
-----
  ‣ Aa-077 - Merging Summary
    Merging Rate: 128030 / 136361 (93.9%)
    Median Merged Length: 465

    136361  Pairs (136.4k)
    128030  Merged (128.0k, 93.89%)
     61992  Alignments with zero diffs (45.46%)
      4421  Too many diffs (> 20) (3.24%)
         0  Fwd tails Q <= 2 trimmed (0.00%)
         1  Rev tails Q <= 2 trimmed (0.00%)
        74  Fwd too short (< 64) after tail trimming (0.05%)
         7  Rev too short (< 64) after tail trimming (0.01%)
      3825  No alignment found (2.81%)
         0  Alignment too short (< 30) (0.00%)
         4  Merged too short (< 100)
         0  Min Q too low (<0) (0.00%)
       151  Staggered pairs (0.11%) merged & trimmed
     91.81  Mean alignment length
    454.67  Mean merged length
      0.66  Mean fwd expected errors
      1.91  Mean rev expected errors
      0.90  Mean merged expected errors
-----
  ‣ Aa-078 - Merging Summary
    Merging Rate: 144324 / 150721 (95.8%)
    Median Merged Length: 465

    150721  Pairs (150.7k)
    144324  Merged (144.3k, 95.76%)
     81597  Alignments with zero diffs (54.14%)
      3204  Too many diffs (> 20) (2.13%)
         0  Fwd tails Q <= 2 trimmed (0.00%)
         1  Rev tails Q <= 2 trimmed (0.00%)
        72  Fwd too short (< 64) after tail trimming (0.05%)
         9  Rev too short (< 64) after tail trimming (0.01%)
      3108  No alignment found (2.06%)
         0  Alignment too short (< 30) (0.00%)
         4  Merged too short (< 100)
         0  Min Q too low (<0) (0.00%)
        27  Staggered pairs (0.02%) merged & trimmed
     93.53  Mean alignment length
    457.30  Mean merged length
      0.57  Mean fwd expected errors
      1.59  Mean rev expected errors
      0.82  Mean merged expected errors
-----
  ‣ Aa-079 - Merging Summary
    Merging Rate: 128551 / 136573 (94.1%)
    Median Merged Length: 465

    136573  Pairs (136.6k)
    128551  Merged (128.6k, 94.13%)
     66988  Alignments with zero diffs (49.05%)
      4024  Too many diffs (> 20) (2.95%)
        89  Fwd too short (< 64) after tail trimming (0.07%)
        18  Rev too short (< 64) after tail trimming (0.01%)
      3885  No alignment found (2.84%)
         0  Alignment too short (< 30) (0.00%)
         6  Merged too short (< 100)
         0  Min Q too low (<0) (0.00%)
       221  Staggered pairs (0.16%) merged & trimmed
     92.18  Mean alignment length
    451.15  Mean merged length
      0.74  Mean fwd expected errors
      1.66  Mean rev expected errors
      0.85  Mean merged expected errors
-----
  ‣ Aa-080 - Merging Summary
    Merging Rate: 108685 / 114780 (94.7%)
    Median Merged Length: 465

    114780  Pairs (114.8k)
    108685  Merged (108.7k, 94.69%)
     56218  Alignments with zero diffs (48.98%)
      3083  Too many diffs (> 20) (2.69%)
        64  Fwd too short (< 64) after tail trimming (0.06%)
         6  Rev too short (< 64) after tail trimming (0.01%)
      2937  No alignment found (2.56%)
         0  Alignment too short (< 30) (0.00%)
         5  Merged too short (< 100)
         0  Min Q too low (<0) (0.00%)
        33  Staggered pairs (0.03%) merged & trimmed
     90.59  Mean alignment length
    459.65  Mean merged length
      0.72  Mean fwd expected errors
      1.68  Mean rev expected errors
      0.86  Mean merged expected errors
-----
  ‣ Aa-081 - Merging Summary
    Merging Rate: 103561 / 109799 (94.3%)
    Median Merged Length: 442

    109799  Pairs (109.8k)
    103561  Merged (103.6k, 94.32%)
     52515  Alignments with zero diffs (47.83%)
      3481  Too many diffs (> 20) (3.17%)
        61  Fwd too short (< 64) after tail trimming (0.06%)
         5  Rev too short (< 64) after tail trimming (0.00%)
      2686  No alignment found (2.45%)
         2  Alignment too short (< 30) (0.00%)
         3  Merged too short (< 100)
         0  Min Q too low (<0) (0.00%)
        72  Staggered pairs (0.07%) merged & trimmed
    107.00  Mean alignment length
    441.13  Mean merged length
      0.86  Mean fwd expected errors
      1.50  Mean rev expected errors
      0.77  Mean merged expected errors
-----
  ‣ Aa-082 - Merging Summary
    Merging Rate: 141805 / 149196 (95.0%)
    Median Merged Length: 460

    149196  Pairs (149.2k)
    141805  Merged (141.8k, 95.05%)
     83763  Alignments with zero diffs (56.14%)
      3877  Too many diffs (> 20) (2.60%)
        83  Fwd too short (< 64) after tail trimming (0.06%)
         4  Rev too short (< 64) after tail trimming (0.00%)
      3425  No alignment found (2.30%)
         0  Alignment too short (< 30) (0.00%)
         2  Merged too short (< 100)
         0  Min Q too low (<0) (0.00%)
        20  Staggered pairs (0.01%) merged & trimmed
     96.74  Mean alignment length
    453.99  Mean merged length
      0.65  Mean fwd expected errors
      1.43  Mean rev expected errors
      0.76  Mean merged expected errors
-----
  ‣ Aa-083 - Merging Summary
    Merging Rate: 127450 / 134904 (94.5%)
    Median Merged Length: 463

    134904  Pairs (134.9k)
    127450  Merged (127.5k, 94.47%)
     66883  Alignments with zero diffs (49.58%)
      3908  Too many diffs (> 20) (2.90%)
         0  Fwd tails Q <= 2 trimmed (0.00%)
         1  Rev tails Q <= 2 trimmed (0.00%)
        83  Fwd too short (< 64) after tail trimming (0.06%)
        17  Rev too short (< 64) after tail trimming (0.01%)
      3442  No alignment found (2.55%)
         1  Alignment too short (< 30) (0.00%)
         3  Merged too short (< 100)
         0  Min Q too low (<0) (0.00%)
       101  Staggered pairs (0.07%) merged & trimmed
     95.30  Mean alignment length
    452.74  Mean merged length
      0.70  Mean fwd expected errors
      1.66  Mean rev expected errors
      0.80  Mean merged expected errors
-----
  ‣ Aa-084 - Merging Summary
    Merging Rate: 109278 / 114719 (95.3%)
    Median Merged Length: 466

    114719  Pairs (114.7k)
    109278  Merged (109.3k, 95.26%)
     57920  Alignments with zero diffs (50.49%)
      2650  Too many diffs (> 20) (2.31%)
         0  Fwd tails Q <= 2 trimmed (0.00%)
         1  Rev tails Q <= 2 trimmed (0.00%)
        24  Fwd too short (< 64) after tail trimming (0.02%)
         5  Rev too short (< 64) after tail trimming (0.00%)
      2761  No alignment found (2.41%)
         0  Alignment too short (< 30) (0.00%)
         1  Merged too short (< 100)
         0  Min Q too low (<0) (0.00%)
         6  Staggered pairs (0.01%) merged & trimmed
     88.79  Mean alignment length
    462.43  Mean merged length
      0.65  Mean fwd expected errors
      1.78  Mean rev expected errors
      0.88  Mean merged expected errors
-----
  ‣ Aa-085 - Merging Summary
    Merging Rate: 128654 / 135876 (94.7%)
    Median Merged Length: 466

    135876  Pairs (135.9k)
    128654  Merged (128.7k, 94.68%)
     68386  Alignments with zero diffs (50.33%)
      3631  Too many diffs (> 20) (2.67%)
        59  Fwd too short (< 64) after tail trimming (0.04%)
        13  Rev too short (< 64) after tail trimming (0.01%)
      3517  No alignment found (2.59%)
         0  Alignment too short (< 30) (0.00%)
         2  Merged too short (< 100)
         0  Min Q too low (<0) (0.00%)
       104  Staggered pairs (0.08%) merged & trimmed
     88.77  Mean alignment length
    459.50  Mean merged length
      0.67  Mean fwd expected errors
      1.73  Mean rev expected errors
      0.92  Mean merged expected errors
-----
  ‣ Aa-086 - Merging Summary
    Merging Rate: 127973 / 135562 (94.4%)
    Median Merged Length: 465

    135562  Pairs (135.6k)
    127973  Merged (128.0k, 94.40%)
     61323  Alignments with zero diffs (45.24%)
      4025  Too many diffs (> 20) (2.97%)
       110  Fwd too short (< 64) after tail trimming (0.08%)
        24  Rev too short (< 64) after tail trimming (0.02%)
      3405  No alignment found (2.51%)
        21  Alignment too short (< 30) (0.02%)
         4  Merged too short (< 100)
         0  Min Q too low (<0) (0.00%)
       550  Staggered pairs (0.41%) merged & trimmed
     93.76  Mean alignment length
    438.23  Mean merged length
      0.64  Mean fwd expected errors
      1.86  Mean rev expected errors
      0.84  Mean merged expected errors
-----
  ‣ Aa-087 - Merging Summary
    Merging Rate: 135130 / 143145 (94.4%)
    Median Merged Length: 445

    143145  Pairs (143.1k)
    135130  Merged (135.1k, 94.40%)
     73624  Alignments with zero diffs (51.43%)
      4429  Too many diffs (> 20) (3.09%)
        71  Fwd too short (< 64) after tail trimming (0.05%)
         9  Rev too short (< 64) after tail trimming (0.01%)
      3503  No alignment found (2.45%)
         0  Alignment too short (< 30) (0.00%)
         3  Merged too short (< 100)
         0  Min Q too low (<0) (0.00%)
        17  Staggered pairs (0.01%) merged & trimmed
     99.84  Mean alignment length
    451.30  Mean merged length
      0.74  Mean fwd expected errors
      1.49  Mean rev expected errors
      0.77  Mean merged expected errors
-----
  ‣ Aa-088 - Merging Summary
    Merging Rate: 108808 / 114348 (95.2%)
    Median Merged Length: 466

    114348  Pairs (114.3k)
    108808  Merged (108.8k, 95.16%)
     57596  Alignments with zero diffs (50.37%)
      2635  Too many diffs (> 20) (2.30%)
         0  Fwd tails Q <= 2 trimmed (0.00%)
         1  Rev tails Q <= 2 trimmed (0.00%)
        56  Fwd too short (< 64) after tail trimming (0.05%)
         3  Rev too short (< 64) after tail trimming (0.00%)
      2842  No alignment found (2.49%)
         0  Alignment too short (< 30) (0.00%)
         4  Merged too short (< 100)
         0  Min Q too low (<0) (0.00%)
        47  Staggered pairs (0.04%) merged & trimmed
     89.31  Mean alignment length
    460.26  Mean merged length
      0.73  Mean fwd expected errors
      1.65  Mean rev expected errors
      0.85  Mean merged expected errors
-----
  ‣ Aa-089 - Merging Summary
    Merging Rate: 118701 / 124048 (95.7%)
    Median Merged Length: 463

    124048  Pairs (124.0k)
    118701  Merged (118.7k, 95.69%)
     68066  Alignments with zero diffs (54.87%)
      2556  Too many diffs (> 20) (2.06%)
        99  Fwd too short (< 64) after tail trimming (0.08%)
         5  Rev too short (< 64) after tail trimming (0.00%)
      2684  No alignment found (2.16%)
         0  Alignment too short (< 30) (0.00%)
         3  Merged too short (< 100)
         0  Min Q too low (<0) (0.00%)
        22  Staggered pairs (0.02%) merged & trimmed
     89.03  Mean alignment length
    460.36  Mean merged length
      0.69  Mean fwd expected errors
      1.46  Mean rev expected errors
      0.83  Mean merged expected errors
-----
  ‣ Aa-090 - Merging Summary
    Merging Rate: 112295 / 117704 (95.4%)
    Median Merged Length: 466

    117704  Pairs (117.7k)
    112295  Merged (112.3k, 95.40%)
     65361  Alignments with zero diffs (55.53%)
      2459  Too many diffs (> 20) (2.09%)
         0  Fwd tails Q <= 2 trimmed (0.00%)
         1  Rev tails Q <= 2 trimmed (0.00%)
        48  Fwd too short (< 64) after tail trimming (0.04%)
         7  Rev too short (< 64) after tail trimming (0.01%)
      2892  No alignment found (2.46%)
         1  Alignment too short (< 30) (0.00%)
         2  Merged too short (< 100)
         0  Min Q too low (<0) (0.00%)
         9  Staggered pairs (0.01%) merged & trimmed
     87.02  Mean alignment length
    464.00  Mean merged length
      0.65  Mean fwd expected errors
      1.55  Mean rev expected errors
      0.85  Mean merged expected errors
-----
  ‣ Aa-091 - Merging Summary
    Merging Rate: 100292 / 104790 (95.7%)
    Median Merged Length: 466

    104790  Pairs (104.8k)
    100292  Merged (100.3k, 95.71%)
     57632  Alignments with zero diffs (55.00%)
      2034  Too many diffs (> 20) (1.94%)
        50  Fwd too short (< 64) after tail trimming (0.05%)
         8  Rev too short (< 64) after tail trimming (0.01%)
      2405  No alignment found (2.30%)
         0  Alignment too short (< 30) (0.00%)
         1  Merged too short (< 100)
         0  Min Q too low (<0) (0.00%)
         7  Staggered pairs (0.01%) merged & trimmed
     86.41  Mean alignment length
    464.54  Mean merged length
      0.67  Mean fwd expected errors
      1.53  Mean rev expected errors
      0.83  Mean merged expected errors
-----
  ‣ Aa-092 - Merging Summary
    Merging Rate: 115625 / 121188 (95.4%)
    Median Merged Length: 467

    121188  Pairs (121.2k)
    115625  Merged (115.6k, 95.41%)
     61871  Alignments with zero diffs (51.05%)
      2713  Too many diffs (> 20) (2.24%)
        42  Fwd too short (< 64) after tail trimming (0.03%)
         5  Rev too short (< 64) after tail trimming (0.00%)
      2801  No alignment found (2.31%)
         0  Alignment too short (< 30) (0.00%)
         2  Merged too short (< 100)
         0  Min Q too low (<0) (0.00%)
         9  Staggered pairs (0.01%) merged & trimmed
     85.95  Mean alignment length
    464.94  Mean merged length
      0.66  Mean fwd expected errors
      1.74  Mean rev expected errors
      0.88  Mean merged expected errors
-----
  ‣ Aa-093 - Merging Summary
    Merging Rate: 92902 / 97501 (95.3%)
    Median Merged Length: 466

     97501  Pairs (97.5k)
     92902  Merged (92.9k, 95.28%)
     52036  Alignments with zero diffs (53.37%)
      2125  Too many diffs (> 20) (2.18%)
         0  Fwd tails Q <= 2 trimmed (0.00%)
         1  Rev tails Q <= 2 trimmed (0.00%)
        18  Fwd too short (< 64) after tail trimming (0.02%)
         3  Rev too short (< 64) after tail trimming (0.00%)
      2452  No alignment found (2.51%)
         0  Alignment too short (< 30) (0.00%)
         1  Merged too short (< 100)
         0  Min Q too low (<0) (0.00%)
         6  Staggered pairs (0.01%) merged & trimmed
     86.09  Mean alignment length
    464.86  Mean merged length
      0.67  Mean fwd expected errors
      1.61  Mean rev expected errors
      0.88  Mean merged expected errors
-----
  ‣ Aa-094 - Merging Summary
    Merging Rate: 96936 / 103105 (94.0%)
    Median Merged Length: 464

    103105  Pairs (103.1k)
     96936  Merged (96.9k, 94.02%)
     46778  Alignments with zero diffs (45.37%)
      3323  Too many diffs (> 20) (3.22%)
        74  Fwd too short (< 64) after tail trimming (0.07%)
        16  Rev too short (< 64) after tail trimming (0.02%)
      2748  No alignment found (2.67%)
         5  Alignment too short (< 30) (0.00%)
         3  Merged too short (< 100)
         0  Min Q too low (<0) (0.00%)
        46  Staggered pairs (0.04%) merged & trimmed
     94.04  Mean alignment length
    455.12  Mean merged length
      0.71  Mean fwd expected errors
      1.81  Mean rev expected errors
      0.84  Mean merged expected errors
-----
  ‣ Aa-095 - Merging Summary
    Merging Rate: 114420 / 119902 (95.4%)
    Median Merged Length: 466

    119902  Pairs (119.9k)
    114420  Merged (114.4k, 95.43%)
     64966  Alignments with zero diffs (54.18%)
      2627  Too many diffs (> 20) (2.19%)
        47  Fwd too short (< 64) after tail trimming (0.04%)
         2  Rev too short (< 64) after tail trimming (0.00%)
      2805  No alignment found (2.34%)
         0  Alignment too short (< 30) (0.00%)
         1  Merged too short (< 100)
         0  Min Q too low (<0) (0.00%)
        11  Staggered pairs (0.01%) merged & trimmed
     90.48  Mean alignment length
    460.69  Mean merged length
      0.71  Mean fwd expected errors
      1.50  Mean rev expected errors
      0.82  Mean merged expected errors
-----
  ‣ Aa-096 - Merging Summary
    Merging Rate: 42300 / 44889 (94.2%)
    Median Merged Length: 465

     44889  Pairs (44.9k)
     42300  Merged (42.3k, 94.23%)
     22160  Alignments with zero diffs (49.37%)
      1310  Too many diffs (> 20) (2.92%)
        33  Fwd too short (< 64) after tail trimming (0.07%)
         8  Rev too short (< 64) after tail trimming (0.02%)
      1238  No alignment found (2.76%)
         0  Alignment too short (< 30) (0.00%)
         0  Merged too short (< 100)
         0  Min Q too low (<0) (0.00%)
         4  Staggered pairs (0.01%) merged & trimmed
     92.39  Mean alignment length
    458.64  Mean merged length
      0.67  Mean fwd expected errors
      1.71  Mean rev expected errors
      0.83  Mean merged expected errors
-----
  ‣ Aa-097 - Merging Summary
    Merging Rate: 112323 / 119369 (94.1%)
    Median Merged Length: 465

    119369  Pairs (119.4k)
    112323  Merged (112.3k, 94.10%)
     57892  Alignments with zero diffs (48.50%)
      3569  Too many diffs (> 20) (2.99%)
       319  Fwd too short (< 64) after tail trimming (0.27%)
        15  Rev too short (< 64) after tail trimming (0.01%)
      3137  No alignment found (2.63%)
         0  Alignment too short (< 30) (0.00%)
         6  Merged too short (< 100)
         0  Min Q too low (<0) (0.00%)
        18  Staggered pairs (0.02%) merged & trimmed
     92.38  Mean alignment length
    458.67  Mean merged length
      0.75  Mean fwd expected errors
      1.66  Mean rev expected errors
      0.81  Mean merged expected errors
-----
  ‣ Aa-098 - Merging Summary
    Merging Rate: 122034 / 129967 (93.9%)
    Median Merged Length: 462

    129967  Pairs (130.0k)
    122034  Merged (122.0k, 93.90%)
     64506  Alignments with zero diffs (49.63%)
      4142  Too many diffs (> 20) (3.19%)
        71  Fwd too short (< 64) after tail trimming (0.05%)
         7  Rev too short (< 64) after tail trimming (0.01%)
      3710  No alignment found (2.85%)
         2  Alignment too short (< 30) (0.00%)
         1  Merged too short (< 100)
         0  Min Q too low (<0) (0.00%)
        17  Staggered pairs (0.01%) merged & trimmed
     94.22  Mean alignment length
    456.48  Mean merged length
      0.74  Mean fwd expected errors
      1.60  Mean rev expected errors
      0.77  Mean merged expected errors
-----
  ‣ Aa-099 - Merging Summary
    Merging Rate: 119362 / 125986 (94.7%)
    Median Merged Length: 465

    125986  Pairs (126.0k)
    119362  Merged (119.4k, 94.74%)
     63889  Alignments with zero diffs (50.71%)
      3481  Too many diffs (> 20) (2.76%)
        43  Fwd too short (< 64) after tail trimming (0.03%)
         3  Rev too short (< 64) after tail trimming (0.00%)
      3096  No alignment found (2.46%)
         1  Alignment too short (< 30) (0.00%)
         0  Merged too short (< 100)
         0  Min Q too low (<0) (0.00%)
       106  Staggered pairs (0.08%) merged & trimmed
     91.70  Mean alignment length
    455.71  Mean merged length
      0.71  Mean fwd expected errors
      1.64  Mean rev expected errors
      0.82  Mean merged expected errors
-----
  ‣ Aa-100 - Merging Summary
    Merging Rate: 99384 / 104085 (95.5%)
    Median Merged Length: 467

    104085  Pairs (104.1k)
     99384  Merged (99.4k, 95.48%)
     52615  Alignments with zero diffs (50.55%)
      2365  Too many diffs (> 20) (2.27%)
         0  Fwd tails Q <= 2 trimmed (0.00%)
         1  Rev tails Q <= 2 trimmed (0.00%)
        31  Fwd too short (< 64) after tail trimming (0.03%)
         7  Rev too short (< 64) after tail trimming (0.01%)
      2295  No alignment found (2.20%)
         0  Alignment too short (< 30) (0.00%)
         3  Merged too short (< 100)
         0  Min Q too low (<0) (0.00%)
        10  Staggered pairs (0.01%) merged & trimmed
     87.80  Mean alignment length
    463.50  Mean merged length
      0.66  Mean fwd expected errors
      1.74  Mean rev expected errors
      0.86  Mean merged expected errors
-----
  ‣ Aa-101 - Merging Summary
    Merging Rate: 133104 / 139980 (95.1%)
    Median Merged Length: 465

    139980  Pairs (140.0k)
    133104  Merged (133.1k, 95.09%)
     74202  Alignments with zero diffs (53.01%)
      3576  Too many diffs (> 20) (2.55%)
        55  Fwd too short (< 64) after tail trimming (0.04%)
         2  Rev too short (< 64) after tail trimming (0.00%)
      3242  No alignment found (2.32%)
         0  Alignment too short (< 30) (0.00%)
         1  Merged too short (< 100)
         0  Min Q too low (<0) (0.00%)
        95  Staggered pairs (0.07%) merged & trimmed
     91.57  Mean alignment length
    456.34  Mean merged length
      0.69  Mean fwd expected errors
      1.57  Mean rev expected errors
      0.80  Mean merged expected errors
-----
  ‣ Aa-102 - Merging Summary
    Merging Rate: 119940 / 127140 (94.3%)
    Median Merged Length: 465

    127140  Pairs (127.1k)
    119940  Merged (119.9k, 94.34%)
     62743  Alignments with zero diffs (49.35%)
      3753  Too many diffs (> 20) (2.95%)
        44  Fwd too short (< 64) after tail trimming (0.03%)
         6  Rev too short (< 64) after tail trimming (0.00%)
      3390  No alignment found (2.67%)
         0  Alignment too short (< 30) (0.00%)
         7  Merged too short (< 100)
         0  Min Q too low (<0) (0.00%)
        49  Staggered pairs (0.04%) merged & trimmed
     92.03  Mean alignment length
    456.96  Mean merged length
      0.72  Mean fwd expected errors
      1.66  Mean rev expected errors
      0.82  Mean merged expected errors
-----
  ‣ Aa-103 - Merging Summary
    Merging Rate: 101695 / 108091 (94.1%)
    Median Merged Length: 452

    108091  Pairs (108.1k)
    101695  Merged (101.7k, 94.08%)
     51398  Alignments with zero diffs (47.55%)
      3469  Too many diffs (> 20) (3.21%)
        87  Fwd too short (< 64) after tail trimming (0.08%)
        13  Rev too short (< 64) after tail trimming (0.01%)
      2822  No alignment found (2.61%)
         0  Alignment too short (< 30) (0.00%)
         5  Merged too short (< 100)
         0  Min Q too low (<0) (0.00%)
       255  Staggered pairs (0.24%) merged & trimmed
     96.17  Mean alignment length
    442.64  Mean merged length
      0.77  Mean fwd expected errors
      1.63  Mean rev expected errors
      0.75  Mean merged expected errors
-----
  ‣ Aa-104 - Merging Summary
    Merging Rate: 120289 / 127417 (94.4%)
    Median Merged Length: 463

    127417  Pairs (127.4k)
    120289  Merged (120.3k, 94.41%)
     62037  Alignments with zero diffs (48.69%)
      3854  Too many diffs (> 20) (3.02%)
        55  Fwd too short (< 64) after tail trimming (0.04%)
         6  Rev too short (< 64) after tail trimming (0.00%)
      3208  No alignment found (2.52%)
         1  Alignment too short (< 30) (0.00%)
         4  Merged too short (< 100)
         0  Min Q too low (<0) (0.00%)
        41  Staggered pairs (0.03%) merged & trimmed
     93.50  Mean alignment length
    456.40  Mean merged length
      0.76  Mean fwd expected errors
      1.68  Mean rev expected errors
      0.82  Mean merged expected errors
-----
  ‣ Aa-105 - Merging Summary
    Merging Rate: 77749 / 82269 (94.5%)
    Median Merged Length: 465

     82269  Pairs (82.3k)
     77749  Merged (77.7k, 94.51%)
     38363  Alignments with zero diffs (46.63%)
      2380  Too many diffs (> 20) (2.89%)
       127  Fwd too short (< 64) after tail trimming (0.15%)
         5  Rev too short (< 64) after tail trimming (0.01%)
      2005  No alignment found (2.44%)
         0  Alignment too short (< 30) (0.00%)
         3  Merged too short (< 100)
         0  Min Q too low (<0) (0.00%)
        11  Staggered pairs (0.01%) merged & trimmed
     92.77  Mean alignment length
    457.67  Mean merged length
      0.72  Mean fwd expected errors
      1.77  Mean rev expected errors
      0.82  Mean merged expected errors
-----
  ‣ Aa-106 - Merging Summary
    Merging Rate: 82611 / 88003 (93.9%)
    Median Merged Length: 466

     88003  Pairs (88.0k)
     82611  Merged (82.6k, 93.87%)
     35975  Alignments with zero diffs (40.88%)
      2857  Too many diffs (> 20) (3.25%)
        48  Fwd too short (< 64) after tail trimming (0.05%)
         7  Rev too short (< 64) after tail trimming (0.01%)
      2480  No alignment found (2.82%)
         0  Alignment too short (< 30) (0.00%)
         0  Merged too short (< 100)
         0  Min Q too low (<0) (0.00%)
        15  Staggered pairs (0.02%) merged & trimmed
     89.10  Mean alignment length
    461.68  Mean merged length
      0.66  Mean fwd expected errors
      2.21  Mean rev expected errors
      1.01  Mean merged expected errors
-----
  ‣ Aa-107 - Merging Summary
    Merging Rate: 81209 / 84362 (96.3%)
    Median Merged Length: 467

     84362  Pairs (84.4k)
     81209  Merged (81.2k, 96.26%)
     47340  Alignments with zero diffs (56.12%)
      1477  Too many diffs (> 20) (1.75%)
        37  Fwd too short (< 64) after tail trimming (0.04%)
         4  Rev too short (< 64) after tail trimming (0.00%)
      1635  No alignment found (1.94%)
         0  Alignment too short (< 30) (0.00%)
         0  Merged too short (< 100)
         0  Min Q too low (<0) (0.00%)
         6  Staggered pairs (0.01%) merged & trimmed
     85.81  Mean alignment length
    465.25  Mean merged length
      0.59  Mean fwd expected errors
      1.58  Mean rev expected errors
      0.83  Mean merged expected errors
-----
  ‣ Aa-108 - Merging Summary
    Merging Rate: 63496 / 67161 (94.5%)
    Median Merged Length: 465

     67161  Pairs (67.2k)
     63496  Merged (63.5k, 94.54%)
     30912  Alignments with zero diffs (46.03%)
      2061  Too many diffs (> 20) (3.07%)
        39  Fwd too short (< 64) after tail trimming (0.06%)
         9  Rev too short (< 64) after tail trimming (0.01%)
      1554  No alignment found (2.31%)
         0  Alignment too short (< 30) (0.00%)
         2  Merged too short (< 100)
         0  Min Q too low (<0) (0.00%)
        46  Staggered pairs (0.07%) merged & trimmed
     92.95  Mean alignment length
    455.70  Mean merged length
      0.68  Mean fwd expected errors
      1.86  Mean rev expected errors
      0.85  Mean merged expected errors
-----
  ‣ Aa-109 - Merging Summary
    Merging Rate: 84981 / 88136 (96.4%)
    Median Merged Length: 465

     88136  Pairs (88.1k)
     84981  Merged (85.0k, 96.42%)
     51165  Alignments with zero diffs (58.05%)
      1552  Too many diffs (> 20) (1.76%)
        24  Fwd too short (< 64) after tail trimming (0.03%)
         1  Rev too short (< 64) after tail trimming (0.00%)
      1578  No alignment found (1.79%)
         0  Alignment too short (< 30) (0.00%)
         0  Merged too short (< 100)
         0  Min Q too low (<0) (0.00%)
         2  Staggered pairs (0.00%) merged & trimmed
     89.10  Mean alignment length
    461.72  Mean merged length
      0.66  Mean fwd expected errors
      1.39  Mean rev expected errors
      0.79  Mean merged expected errors
-----
  ‣ Aa-110 - Merging Summary
    Merging Rate: 87886 / 91854 (95.7%)
    Median Merged Length: 467

     91854  Pairs (91.9k)
     87886  Merged (87.9k, 95.68%)
     46592  Alignments with zero diffs (50.72%)
      1976  Too many diffs (> 20) (2.15%)
        22  Fwd too short (< 64) after tail trimming (0.02%)
         1  Rev too short (< 64) after tail trimming (0.00%)
      1967  No alignment found (2.14%)
         0  Alignment too short (< 30) (0.00%)
         2  Merged too short (< 100)
         0  Min Q too low (<0) (0.00%)
        12  Staggered pairs (0.01%) merged & trimmed
     85.96  Mean alignment length
    465.17  Mean merged length
      0.71  Mean fwd expected errors
      1.75  Mean rev expected errors
      0.90  Mean merged expected errors
-----
  ‣ Aa-111 - Merging Summary
    Merging Rate: 79166 / 83220 (95.1%)
    Median Merged Length: 462

     83220  Pairs (83.2k)
     79166  Merged (79.2k, 95.13%)
     42446  Alignments with zero diffs (51.00%)
      2227  Too many diffs (> 20) (2.68%)
        37  Fwd too short (< 64) after tail trimming (0.04%)
         7  Rev too short (< 64) after tail trimming (0.01%)
      1779  No alignment found (2.14%)
         0  Alignment too short (< 30) (0.00%)
         4  Merged too short (< 100)
         0  Min Q too low (<0) (0.00%)
        11  Staggered pairs (0.01%) merged & trimmed
     92.33  Mean alignment length
    458.05  Mean merged length
      0.71  Mean fwd expected errors
      1.60  Mean rev expected errors
      0.79  Mean merged expected errors
-----
  ‣ Aa-112 - Merging Summary
    Merging Rate: 91548 / 94800 (96.6%)
    Median Merged Length: 467

     94800  Pairs (94.8k)
     91548  Merged (91.5k, 96.57%)
     51603  Alignments with zero diffs (54.43%)
      1591  Too many diffs (> 20) (1.68%)
        62  Fwd too short (< 64) after tail trimming (0.07%)
         6  Rev too short (< 64) after tail trimming (0.01%)
      1588  No alignment found (1.68%)
         1  Alignment too short (< 30) (0.00%)
         4  Merged too short (< 100)
         0  Min Q too low (<0) (0.00%)
        18  Staggered pairs (0.02%) merged & trimmed
     86.22  Mean alignment length
    464.20  Mean merged length
      0.55  Mean fwd expected errors
      1.66  Mean rev expected errors
      0.85  Mean merged expected errors
-----
  ‣ Aa-113 - Merging Summary
    Merging Rate: 105831 / 111925 (94.6%)
    Median Merged Length: 464

    111925  Pairs (111.9k)
    105831  Merged (105.8k, 94.56%)
     55083  Alignments with zero diffs (49.21%)
      3297  Too many diffs (> 20) (2.95%)
        80  Fwd too short (< 64) after tail trimming (0.07%)
        17  Rev too short (< 64) after tail trimming (0.02%)
      2699  No alignment found (2.41%)
         0  Alignment too short (< 30) (0.00%)
         1  Merged too short (< 100)
         0  Min Q too low (<0) (0.00%)
       221  Staggered pairs (0.20%) merged & trimmed
     93.75  Mean alignment length
    448.28  Mean merged length
      0.72  Mean fwd expected errors
      1.66  Mean rev expected errors
      0.81  Mean merged expected errors
-----
  ‣ Aa-114 - Merging Summary
    Merging Rate: 107237 / 112804 (95.1%)
    Median Merged Length: 463

    112804  Pairs (112.8k)
    107237  Merged (107.2k, 95.06%)
     59514  Alignments with zero diffs (52.76%)
      2654  Too many diffs (> 20) (2.35%)
        37  Fwd too short (< 64) after tail trimming (0.03%)
         5  Rev too short (< 64) after tail trimming (0.00%)
      2867  No alignment found (2.54%)
         1  Alignment too short (< 30) (0.00%)
         3  Merged too short (< 100)
         0  Min Q too low (<0) (0.00%)
        21  Staggered pairs (0.02%) merged & trimmed
     89.13  Mean alignment length
    460.83  Mean merged length
      0.82  Mean fwd expected errors
      1.42  Mean rev expected errors
      0.84  Mean merged expected errors
-----
  ‣ Aa-115 - Merging Summary
    Merging Rate: 97233 / 102380 (95.0%)
    Median Merged Length: 465

    102380  Pairs (102.4k)
     97233  Merged (97.2k, 94.97%)
     50506  Alignments with zero diffs (49.33%)
      2751  Too many diffs (> 20) (2.69%)
        41  Fwd too short (< 64) after tail trimming (0.04%)
        12  Rev too short (< 64) after tail trimming (0.01%)
      2341  No alignment found (2.29%)
         0  Alignment too short (< 30) (0.00%)
         2  Merged too short (< 100)
         0  Min Q too low (<0) (0.00%)
        10  Staggered pairs (0.01%) merged & trimmed
     92.67  Mean alignment length
    458.35  Mean merged length
      0.67  Mean fwd expected errors
      1.75  Mean rev expected errors
      0.83  Mean merged expected errors
-----
  ‣ Aa-116 - Merging Summary
    Merging Rate: 39177 / 41200 (95.1%)
    Median Merged Length: 464

     41200  Pairs (41.2k)
     39177  Merged (39.2k, 95.09%)
     20789  Alignments with zero diffs (50.46%)
       952  Too many diffs (> 20) (2.31%)
         6  Fwd too short (< 64) after tail trimming (0.01%)
         1  Rev too short (< 64) after tail trimming (0.00%)
      1064  No alignment found (2.58%)
         0  Alignment too short (< 30) (0.00%)
         0  Merged too short (< 100)
         0  Min Q too low (<0) (0.00%)
         3  Staggered pairs (0.01%) merged & trimmed
     92.22  Mean alignment length
    458.62  Mean merged length
      0.89  Mean fwd expected errors
      1.44  Mean rev expected errors
      0.85  Mean merged expected errors
-----
  ‣ Aa-117 - Merging Summary
    Merging Rate: 116988 / 123032 (95.1%)
    Median Merged Length: 465

    123032  Pairs (123.0k)
    116988  Merged (117.0k, 95.09%)
     61324  Alignments with zero diffs (49.84%)
      3167  Too many diffs (> 20) (2.57%)
         0  Fwd tails Q <= 2 trimmed (0.00%)
         1  Rev tails Q <= 2 trimmed (0.00%)
        84  Fwd too short (< 64) after tail trimming (0.07%)
         4  Rev too short (< 64) after tail trimming (0.00%)
      2787  No alignment found (2.27%)
         0  Alignment too short (< 30) (0.00%)
         2  Merged too short (< 100)
         0  Min Q too low (<0) (0.00%)
        47  Staggered pairs (0.04%) merged & trimmed
     91.01  Mean alignment length
    457.79  Mean merged length
      0.66  Mean fwd expected errors
      1.71  Mean rev expected errors
      0.83  Mean merged expected errors
-----
  ‣ Aa-118 - Merging Summary
    Merging Rate: 89603 / 93889 (95.4%)
    Median Merged Length: 467

     93889  Pairs (93.9k)
     89603  Merged (89.6k, 95.44%)
     46580  Alignments with zero diffs (49.61%)
      1996  Too many diffs (> 20) (2.13%)
        49  Fwd too short (< 64) after tail trimming (0.05%)
         6  Rev too short (< 64) after tail trimming (0.01%)
      2231  No alignment found (2.38%)
         0  Alignment too short (< 30) (0.00%)
         4  Merged too short (< 100)
         0  Min Q too low (<0) (0.00%)
         8  Staggered pairs (0.01%) merged & trimmed
     85.43  Mean alignment length
    465.82  Mean merged length
      0.70  Mean fwd expected errors
      1.76  Mean rev expected errors
      0.94  Mean merged expected errors
-----
  ‣ Aa-119 - Merging Summary
    Merging Rate: 94935 / 99163 (95.7%)
    Median Merged Length: 460

     99163  Pairs (99.2k)
     94935  Merged (94.9k, 95.74%)
     55157  Alignments with zero diffs (55.62%)
      2144  Too many diffs (> 20) (2.16%)
        29  Fwd too short (< 64) after tail trimming (0.03%)
         2  Rev too short (< 64) after tail trimming (0.00%)
      2052  No alignment found (2.07%)
         1  Alignment too short (< 30) (0.00%)
         0  Merged too short (< 100)
         0  Min Q too low (<0) (0.00%)
        12  Staggered pairs (0.01%) merged & trimmed
     96.70  Mean alignment length
    453.78  Mean merged length
      0.66  Mean fwd expected errors
      1.43  Mean rev expected errors
      0.76  Mean merged expected errors
-----
  ‣ Aa-120 - Merging Summary
    Merging Rate: 34971 / 37369 (93.6%)
    Median Merged Length: 465

     37369  Pairs (37.4k)
     34971  Merged (35.0k, 93.58%)
     15066  Alignments with zero diffs (40.32%)
      1213  Too many diffs (> 20) (3.25%)
        19  Fwd too short (< 64) after tail trimming (0.05%)
         2  Rev too short (< 64) after tail trimming (0.01%)
      1163  No alignment found (3.11%)
         0  Alignment too short (< 30) (0.00%)
         1  Merged too short (< 100)
         0  Min Q too low (<0) (0.00%)
         0  Staggered pairs (0.00%) merged & trimmed
     91.68  Mean alignment length
    459.33  Mean merged length
      0.80  Mean fwd expected errors
      2.02  Mean rev expected errors
      0.96  Mean merged expected errors
-----
  ‣ Aa-121 - Merging Summary
    Merging Rate: 112313 / 117581 (95.5%)
    Median Merged Length: 443

    117581  Pairs (117.6k)
    112313  Merged (112.3k, 95.52%)
     67881  Alignments with zero diffs (57.73%)
      2960  Too many diffs (> 20) (2.52%)
        56  Fwd too short (< 64) after tail trimming (0.05%)
         9  Rev too short (< 64) after tail trimming (0.01%)
      2242  No alignment found (1.91%)
         0  Alignment too short (< 30) (0.00%)
         1  Merged too short (< 100)
         0  Min Q too low (<0) (0.00%)
        25  Staggered pairs (0.02%) merged & trimmed
    104.19  Mean alignment length
    446.46  Mean merged length
      0.64  Mean fwd expected errors
      1.28  Mean rev expected errors
      0.65  Mean merged expected errors
-----
  ‣ Aa-122 - Merging Summary
    Merging Rate: 96151 / 101107 (95.1%)
    Median Merged Length: 443

    101107  Pairs (101.1k)
     96151  Merged (96.2k, 95.10%)
     57372  Alignments with zero diffs (56.74%)
      2714  Too many diffs (> 20) (2.68%)
         0  Fwd tails Q <= 2 trimmed (0.00%)
         1  Rev tails Q <= 2 trimmed (0.00%)
        24  Fwd too short (< 64) after tail trimming (0.02%)
         3  Rev too short (< 64) after tail trimming (0.00%)
      2215  No alignment found (2.19%)
         0  Alignment too short (< 30) (0.00%)
         0  Merged too short (< 100)
         0  Min Q too low (<0) (0.00%)
        12  Staggered pairs (0.01%) merged & trimmed
    102.50  Mean alignment length
    448.32  Mean merged length
      0.66  Mean fwd expected errors
      1.33  Mean rev expected errors
      0.68  Mean merged expected errors
-----
  ‣ Aa-123 - Merging Summary
    Merging Rate: 82826 / 86516 (95.7%)
    Median Merged Length: 466

     86516  Pairs (86.5k)
     82826  Merged (82.8k, 95.73%)
     47798  Alignments with zero diffs (55.25%)
      1746  Too many diffs (> 20) (2.02%)
        35  Fwd too short (< 64) after tail trimming (0.04%)
         8  Rev too short (< 64) after tail trimming (0.01%)
      1901  No alignment found (2.20%)
         0  Alignment too short (< 30) (0.00%)
         0  Merged too short (< 100)
         0  Min Q too low (<0) (0.00%)
        15  Staggered pairs (0.02%) merged & trimmed
     87.19  Mean alignment length
    463.05  Mean merged length
      0.66  Mean fwd expected errors
      1.55  Mean rev expected errors
      0.84  Mean merged expected errors
-----
  ‣ Aa-124 - Merging Summary
    Merging Rate: 44319 / 46303 (95.7%)
    Median Merged Length: 464

     46303  Pairs (46.3k)
     44319  Merged (44.3k, 95.72%)
     26090  Alignments with zero diffs (56.35%)
       987  Too many diffs (> 20) (2.13%)
         4  Fwd too short (< 64) after tail trimming (0.01%)
         1  Rev too short (< 64) after tail trimming (0.00%)
       989  No alignment found (2.14%)
         0  Alignment too short (< 30) (0.00%)
         3  Merged too short (< 100)
         0  Min Q too low (<0) (0.00%)
         3  Staggered pairs (0.01%) merged & trimmed
     92.12  Mean alignment length
    458.81  Mean merged length
      0.64  Mean fwd expected errors
      1.47  Mean rev expected errors
      0.79  Mean merged expected errors
-----
  ‣ Aa-125 - Merging Summary
    Merging Rate: 91879 / 95920 (95.8%)
    Median Merged Length: 443

     95920  Pairs (95.9k)
     91879  Merged (91.9k, 95.79%)
     57057  Alignments with zero diffs (59.48%)
      2186  Too many diffs (> 20) (2.28%)
        36  Fwd too short (< 64) after tail trimming (0.04%)
         6  Rev too short (< 64) after tail trimming (0.01%)
      1813  No alignment found (1.89%)
         0  Alignment too short (< 30) (0.00%)
         0  Merged too short (< 100)
         0  Min Q too low (<0) (0.00%)
        12  Staggered pairs (0.01%) merged & trimmed
    100.97  Mean alignment length
    450.01  Mean merged length
      0.61  Mean fwd expected errors
      1.28  Mean rev expected errors
      0.67  Mean merged expected errors
-----
  ‣ Aa-126 - Merging Summary
    Merging Rate: 73231 / 77385 (94.6%)
    Median Merged Length: 465

     77385  Pairs (77.4k)
     73231  Merged (73.2k, 94.63%)
     37185  Alignments with zero diffs (48.05%)
      2145  Too many diffs (> 20) (2.77%)
        58  Fwd too short (< 64) after tail trimming (0.07%)
         6  Rev too short (< 64) after tail trimming (0.01%)
      1936  No alignment found (2.50%)
         1  Alignment too short (< 30) (0.00%)
         8  Merged too short (< 100)
         0  Min Q too low (<0) (0.00%)
        46  Staggered pairs (0.06%) merged & trimmed
     92.04  Mean alignment length
    456.92  Mean merged length
      0.69  Mean fwd expected errors
      1.71  Mean rev expected errors
      0.82  Mean merged expected errors
-----
  ‣ Aa-127 - Merging Summary
    Merging Rate: 91685 / 95432 (96.1%)
    Median Merged Length: 467

     95432  Pairs (95.4k)
     91685  Merged (91.7k, 96.07%)
     50176  Alignments with zero diffs (52.58%)
      1685  Too many diffs (> 20) (1.77%)
        43  Fwd too short (< 64) after tail trimming (0.05%)
         5  Rev too short (< 64) after tail trimming (0.01%)
      2012  No alignment found (2.11%)
         0  Alignment too short (< 30) (0.00%)
         2  Merged too short (< 100)
         0  Min Q too low (<0) (0.00%)
         8  Staggered pairs (0.01%) merged & trimmed
     84.80  Mean alignment length
    466.47  Mean merged length
      0.68  Mean fwd expected errors
      1.66  Mean rev expected errors
      0.85  Mean merged expected errors
-----
  ‣ Aa-128 - Merging Summary
    Merging Rate: 92099 / 96608 (95.3%)
    Median Merged Length: 464

     96608  Pairs (96.6k)
     92099  Merged (92.1k, 95.33%)
     51991  Alignments with zero diffs (53.82%)
      2099  Too many diffs (> 20) (2.17%)
       107  Fwd too short (< 64) after tail trimming (0.11%)
        10  Rev too short (< 64) after tail trimming (0.01%)
      2288  No alignment found (2.37%)
         1  Alignment too short (< 30) (0.00%)
         4  Merged too short (< 100)
         0  Min Q too low (<0) (0.00%)
        40  Staggered pairs (0.04%) merged & trimmed
     89.19  Mean alignment length
    460.07  Mean merged length
      0.68  Mean fwd expected errors
      1.54  Mean rev expected errors
      0.82  Mean merged expected errors
-----
  ‣ Aa-129 - Merging Summary
    Merging Rate: 85914 / 90545 (94.9%)
    Median Merged Length: 462

     90545  Pairs (90.5k)
     85914  Merged (85.9k, 94.89%)
     48480  Alignments with zero diffs (53.54%)
      2386  Too many diffs (> 20) (2.64%)
        72  Fwd too short (< 64) after tail trimming (0.08%)
         4  Rev too short (< 64) after tail trimming (0.00%)
      2167  No alignment found (2.39%)
         1  Alignment too short (< 30) (0.00%)
         1  Merged too short (< 100)
         0  Min Q too low (<0) (0.00%)
        34  Staggered pairs (0.04%) merged & trimmed
     94.35  Mean alignment length
    454.44  Mean merged length
      0.71  Mean fwd expected errors
      1.49  Mean rev expected errors
      0.77  Mean merged expected errors
-----
  ‣ Aa-130 - Merging Summary
    Merging Rate: 104055 / 109225 (95.3%)
    Median Merged Length: 443

    109225  Pairs (109.2k)
    104055  Merged (104.1k, 95.27%)
     65179  Alignments with zero diffs (59.67%)
      2843  Too many diffs (> 20) (2.60%)
        27  Fwd too short (< 64) after tail trimming (0.02%)
         3  Rev too short (< 64) after tail trimming (0.00%)
      2296  No alignment found (2.10%)
         0  Alignment too short (< 30) (0.00%)
         1  Merged too short (< 100)
         0  Min Q too low (<0) (0.00%)
        28  Staggered pairs (0.03%) merged & trimmed
    101.72  Mean alignment length
    448.47  Mean merged length
      0.69  Mean fwd expected errors
      1.20  Mean rev expected errors
      0.68  Mean merged expected errors
-----
  ‣ Aa-131 - Merging Summary
    Merging Rate: 87441 / 91126 (96.0%)
    Median Merged Length: 467

     91126  Pairs (91.1k)
     87441  Merged (87.4k, 95.96%)
     50233  Alignments with zero diffs (55.12%)
      1698  Too many diffs (> 20) (1.86%)
        24  Fwd too short (< 64) after tail trimming (0.03%)
         1  Rev too short (< 64) after tail trimming (0.00%)
      1962  No alignment found (2.15%)
         0  Alignment too short (< 30) (0.00%)
         0  Merged too short (< 100)
         0  Min Q too low (<0) (0.00%)
         6  Staggered pairs (0.01%) merged & trimmed
     85.20  Mean alignment length
    466.10  Mean merged length
      0.64  Mean fwd expected errors
      1.60  Mean rev expected errors
      0.85  Mean merged expected errors
-----
  ‣ Aa-132 - Merging Summary
    Merging Rate: 57330 / 60825 (94.3%)
    Median Merged Length: 446

     60825  Pairs (60.8k)
     57330  Merged (57.3k, 94.25%)
     29361  Alignments with zero diffs (48.27%)
      1898  Too many diffs (> 20) (3.12%)
        37  Fwd too short (< 64) after tail trimming (0.06%)
         1  Rev too short (< 64) after tail trimming (0.00%)
      1556  No alignment found (2.56%)
         0  Alignment too short (< 30) (0.00%)
         3  Merged too short (< 100)
         0  Min Q too low (<0) (0.00%)
        18  Staggered pairs (0.03%) merged & trimmed
     99.34  Mean alignment length
    451.28  Mean merged length
      0.80  Mean fwd expected errors
      1.57  Mean rev expected errors
      0.79  Mean merged expected errors
-----
  ‣ Aa-133 - Merging Summary
    Merging Rate: 100170 / 104141 (96.2%)
    Median Merged Length: 467

    104141  Pairs (104.1k)
    100170  Merged (100.2k, 96.19%)
     58994  Alignments with zero diffs (56.65%)
      1843  Too many diffs (> 20) (1.77%)
        37  Fwd too short (< 64) after tail trimming (0.04%)
         0  Rev too short (< 64) after tail trimming (0.00%)
      2089  No alignment found (2.01%)
         0  Alignment too short (< 30) (0.00%)
         2  Merged too short (< 100)
         0  Min Q too low (<0) (0.00%)
         7  Staggered pairs (0.01%) merged & trimmed
     85.12  Mean alignment length
    466.27  Mean merged length
      0.65  Mean fwd expected errors
      1.53  Mean rev expected errors
      0.84  Mean merged expected errors
-----
  ‣ Aa-134 - Merging Summary
    Merging Rate: 94568 / 98406 (96.1%)
    Median Merged Length: 467

     98406  Pairs (98.4k)
     94568  Merged (94.6k, 96.10%)
     56224  Alignments with zero diffs (57.13%)
      1762  Too many diffs (> 20) (1.79%)
        12  Fwd too short (< 64) after tail trimming (0.01%)
         3  Rev too short (< 64) after tail trimming (0.00%)
      2061  No alignment found (2.09%)
         0  Alignment too short (< 30) (0.00%)
         0  Merged too short (< 100)
         0  Min Q too low (<0) (0.00%)
         5  Staggered pairs (0.01%) merged & trimmed
     87.46  Mean alignment length
    463.88  Mean merged length
      0.62  Mean fwd expected errors
      1.49  Mean rev expected errors
      0.81  Mean merged expected errors
-----
  ‣ Aa-135 - Merging Summary
    Merging Rate: 79938 / 84129 (95.0%)
    Median Merged Length: 464

     84129  Pairs (84.1k)
     79938  Merged (79.9k, 95.02%)
     42889  Alignments with zero diffs (50.98%)
      2255  Too many diffs (> 20) (2.68%)
        46  Fwd too short (< 64) after tail trimming (0.05%)
        14  Rev too short (< 64) after tail trimming (0.02%)
      1876  No alignment found (2.23%)
         0  Alignment too short (< 30) (0.00%)
         0  Merged too short (< 100)
         0  Min Q too low (<0) (0.00%)
       202  Staggered pairs (0.24%) merged & trimmed
     97.96  Mean alignment length
    442.30  Mean merged length
      0.67  Mean fwd expected errors
      1.59  Mean rev expected errors
      0.74  Mean merged expected errors
-----
  ‣ Aa-136 - Merging Summary
    Merging Rate: 87714 / 93152 (94.2%)
    Median Merged Length: 453

     93152  Pairs (93.2k)
     87714  Merged (87.7k, 94.16%)
     45411  Alignments with zero diffs (48.75%)
      3004  Too many diffs (> 20) (3.22%)
        58  Fwd too short (< 64) after tail trimming (0.06%)
         7  Rev too short (< 64) after tail trimming (0.01%)
      2367  No alignment found (2.54%)
         1  Alignment too short (< 30) (0.00%)
         1  Merged too short (< 100)
         0  Min Q too low (<0) (0.00%)
        47  Staggered pairs (0.05%) merged & trimmed
     96.46  Mean alignment length
    452.96  Mean merged length
      0.71  Mean fwd expected errors
      1.68  Mean rev expected errors
      0.78  Mean merged expected errors
-----
  ‣ Aa-137 - Merging Summary
    Merging Rate: 98193 / 102867 (95.5%)
    Median Merged Length: 465

    102867  Pairs (102.9k)
     98193  Merged (98.2k, 95.46%)
     54960  Alignments with zero diffs (53.43%)
      2279  Too many diffs (> 20) (2.22%)
        69  Fwd too short (< 64) after tail trimming (0.07%)
         8  Rev too short (< 64) after tail trimming (0.01%)
      2307  No alignment found (2.24%)
         1  Alignment too short (< 30) (0.00%)
        10  Merged too short (< 100)
         0  Min Q too low (<0) (0.00%)
        26  Staggered pairs (0.03%) merged & trimmed
     88.92  Mean alignment length
    461.44  Mean merged length
      0.66  Mean fwd expected errors
      1.60  Mean rev expected errors
      0.85  Mean merged expected errors
-----
  ‣ Aa-138 - Merging Summary
    Merging Rate: 101554 / 107254 (94.7%)
    Median Merged Length: 448

    107254  Pairs (107.3k)
    101554  Merged (101.6k, 94.69%)
     56413  Alignments with zero diffs (52.60%)
      3105  Too many diffs (> 20) (2.89%)
        27  Fwd too short (< 64) after tail trimming (0.03%)
         9  Rev too short (< 64) after tail trimming (0.01%)
      2559  No alignment found (2.39%)
         0  Alignment too short (< 30) (0.00%)
         0  Merged too short (< 100)
         0  Min Q too low (<0) (0.00%)
        21  Staggered pairs (0.02%) merged & trimmed
     97.70  Mean alignment length
    453.10  Mean merged length
      0.66  Mean fwd expected errors
      1.57  Mean rev expected errors
      0.76  Mean merged expected errors
-----
  ‣ Aa-139 - Merging Summary
    Merging Rate: 88786 / 93724 (94.7%)
    Median Merged Length: 466

     93724  Pairs (93.7k)
     88786  Merged (88.8k, 94.73%)
     44693  Alignments with zero diffs (47.69%)
      2553  Too many diffs (> 20) (2.72%)
        37  Fwd too short (< 64) after tail trimming (0.04%)
         7  Rev too short (< 64) after tail trimming (0.01%)
      2341  No alignment found (2.50%)
         0  Alignment too short (< 30) (0.00%)
         0  Merged too short (< 100)
         0  Min Q too low (<0) (0.00%)
        52  Staggered pairs (0.06%) merged & trimmed
     90.77  Mean alignment length
    458.63  Mean merged length
      0.64  Mean fwd expected errors
      1.88  Mean rev expected errors
      0.88  Mean merged expected errors
-----
  ‣ Aa-140 - Merging Summary
    Merging Rate: 29689 / 31779 (93.4%)
    Median Merged Length: 465

     31779  Pairs (31.8k)
     29689  Merged (29.7k, 93.42%)
     13488  Alignments with zero diffs (42.44%)
      1061  Too many diffs (> 20) (3.34%)
        14  Fwd too short (< 64) after tail trimming (0.04%)
         1  Rev too short (< 64) after tail trimming (0.00%)
      1014  No alignment found (3.19%)
         0  Alignment too short (< 30) (0.00%)
         0  Merged too short (< 100)
         0  Min Q too low (<0) (0.00%)
         1  Staggered pairs (0.00%) merged & trimmed
     92.10  Mean alignment length
    459.19  Mean merged length
      0.66  Mean fwd expected errors
      2.05  Mean rev expected errors
      0.92  Mean merged expected errors
-----
  ‣ Aa-141 - Merging Summary
    Merging Rate: 94482 / 99634 (94.8%)
    Median Merged Length: 465

     99634  Pairs (99.6k)
     94482  Merged (94.5k, 94.83%)
     48926  Alignments with zero diffs (49.11%)
      2805  Too many diffs (> 20) (2.82%)
        64  Fwd too short (< 64) after tail trimming (0.06%)
         8  Rev too short (< 64) after tail trimming (0.01%)
      2263  No alignment found (2.27%)
         0  Alignment too short (< 30) (0.00%)
        12  Merged too short (< 100)
         0  Min Q too low (<0) (0.00%)
        28  Staggered pairs (0.03%) merged & trimmed
     91.49  Mean alignment length
    458.71  Mean merged length
      0.65  Mean fwd expected errors
      1.79  Mean rev expected errors
      0.85  Mean merged expected errors
-----
  ‣ Aa-142 - Merging Summary
    Merging Rate: 89378 / 95214 (93.9%)
    Median Merged Length: 462

     95214  Pairs (95.2k)
     89378  Merged (89.4k, 93.87%)
     43828  Alignments with zero diffs (46.03%)
      3170  Too many diffs (> 20) (3.33%)
        47  Fwd too short (< 64) after tail trimming (0.05%)
         6  Rev too short (< 64) after tail trimming (0.01%)
      2609  No alignment found (2.74%)
         0  Alignment too short (< 30) (0.00%)
         4  Merged too short (< 100)
         0  Min Q too low (<0) (0.00%)
       332  Staggered pairs (0.35%) merged & trimmed
     95.19  Mean alignment length
    442.51  Mean merged length
      0.67  Mean fwd expected errors
      1.88  Mean rev expected errors
      0.85  Mean merged expected errors
-----
  ‣ Aa-143 - Merging Summary
    Merging Rate: 98052 / 102634 (95.5%)
    Median Merged Length: 444

    102634  Pairs (102.6k)
     98052  Merged (98.1k, 95.54%)
     57834  Alignments with zero diffs (56.35%)
      2515  Too many diffs (> 20) (2.45%)
        38  Fwd too short (< 64) after tail trimming (0.04%)
         0  Rev too short (< 64) after tail trimming (0.00%)
      2028  No alignment found (1.98%)
         0  Alignment too short (< 30) (0.00%)
         1  Merged too short (< 100)
         0  Min Q too low (<0) (0.00%)
        15  Staggered pairs (0.01%) merged & trimmed
     99.88  Mean alignment length
    450.80  Mean merged length
      0.62  Mean fwd expected errors
      1.41  Mean rev expected errors
      0.73  Mean merged expected errors
-----
  ‣ Aa-144 - Merging Summary
    Merging Rate: 96566 / 102411 (94.3%)
    Median Merged Length: 463

    102411  Pairs (102.4k)
     96566  Merged (96.6k, 94.29%)
     47911  Alignments with zero diffs (46.78%)
      3119  Too many diffs (> 20) (3.05%)
        54  Fwd too short (< 64) after tail trimming (0.05%)
        15  Rev too short (< 64) after tail trimming (0.01%)
      2652  No alignment found (2.59%)
         0  Alignment too short (< 30) (0.00%)
         5  Merged too short (< 100)
         0  Min Q too low (<0) (0.00%)
        15  Staggered pairs (0.01%) merged & trimmed
     92.31  Mean alignment length
    458.19  Mean merged length
      0.70  Mean fwd expected errors
      1.85  Mean rev expected errors
      0.89  Mean merged expected errors
-----
  ‣ Aa-145 - Merging Summary
    Merging Rate: 84114 / 88918 (94.6%)
    Median Merged Length: 465

     88918  Pairs (88.9k)
     84114  Merged (84.1k, 94.60%)
     41897  Alignments with zero diffs (47.12%)
      2541  Too many diffs (> 20) (2.86%)
        47  Fwd too short (< 64) after tail trimming (0.05%)
         6  Rev too short (< 64) after tail trimming (0.01%)
      2207  No alignment found (2.48%)
         0  Alignment too short (< 30) (0.00%)
         3  Merged too short (< 100)
         0  Min Q too low (<0) (0.00%)
       170  Staggered pairs (0.19%) merged & trimmed
     91.96  Mean alignment length
    451.35  Mean merged length
      0.72  Mean fwd expected errors
      1.75  Mean rev expected errors
      0.87  Mean merged expected errors
-----
  ‣ Aa-146 - Merging Summary
    Merging Rate: 83668 / 88522 (94.5%)
    Median Merged Length: 464

     88522  Pairs (88.5k)
     83668  Merged (83.7k, 94.52%)
     43208  Alignments with zero diffs (48.81%)
      2564  Too many diffs (> 20) (2.90%)
         0  Fwd tails Q <= 2 trimmed (0.00%)
         1  Rev tails Q <= 2 trimmed (0.00%)
        32  Fwd too short (< 64) after tail trimming (0.04%)
         6  Rev too short (< 64) after tail trimming (0.01%)
      2251  No alignment found (2.54%)
         0  Alignment too short (< 30) (0.00%)
         1  Merged too short (< 100)
         0  Min Q too low (<0) (0.00%)
        82  Staggered pairs (0.09%) merged & trimmed
     93.75  Mean alignment length
    453.92  Mean merged length
      0.76  Mean fwd expected errors
      1.61  Mean rev expected errors
      0.79  Mean merged expected errors
-----
  ‣ Aa-147 - Merging Summary
    Merging Rate: 91062 / 95246 (95.6%)
    Median Merged Length: 467

     95246  Pairs (95.2k)
     91062  Merged (91.1k, 95.61%)
     45224  Alignments with zero diffs (47.48%)
      2119  Too many diffs (> 20) (2.22%)
        33  Fwd too short (< 64) after tail trimming (0.03%)
         4  Rev too short (< 64) after tail trimming (0.00%)
      2026  No alignment found (2.13%)
         0  Alignment too short (< 30) (0.00%)
         2  Merged too short (< 100)
         0  Min Q too low (<0) (0.00%)
         6  Staggered pairs (0.01%) merged & trimmed
     86.21  Mean alignment length
    464.57  Mean merged length
      0.61  Mean fwd expected errors
      1.83  Mean rev expected errors
      0.86  Mean merged expected errors
-----
  ‣ Aa-148 - Merging Summary
    Merging Rate: 72587 / 76733 (94.6%)
    Median Merged Length: 464

     76733  Pairs (76.7k)
     72587  Merged (72.6k, 94.60%)
     35695  Alignments with zero diffs (46.52%)
      2252  Too many diffs (> 20) (2.93%)
        35  Fwd too short (< 64) after tail trimming (0.05%)
         4  Rev too short (< 64) after tail trimming (0.01%)
      1855  No alignment found (2.42%)
         0  Alignment too short (< 30) (0.00%)
         0  Merged too short (< 100)
         0  Min Q too low (<0) (0.00%)
        30  Staggered pairs (0.04%) merged & trimmed
     92.86  Mean alignment length
    456.33  Mean merged length
      0.74  Mean fwd expected errors
      1.76  Mean rev expected errors
      0.83  Mean merged expected errors
-----
  ‣ Aa-149 - Merging Summary
    Merging Rate: 39299 / 41428 (94.9%)
    Median Merged Length: 465

     41428  Pairs (41.4k)
     39299  Merged (39.3k, 94.86%)
     21141  Alignments with zero diffs (51.03%)
      1103  Too many diffs (> 20) (2.66%)
        26  Fwd too short (< 64) after tail trimming (0.06%)
         2  Rev too short (< 64) after tail trimming (0.00%)
       998  No alignment found (2.41%)
         0  Alignment too short (< 30) (0.00%)
         0  Merged too short (< 100)
         0  Min Q too low (<0) (0.00%)
         3  Staggered pairs (0.01%) merged & trimmed
     91.85  Mean alignment length
    459.25  Mean merged length
      0.67  Mean fwd expected errors
      1.63  Mean rev expected errors
      0.79  Mean merged expected errors
-----
  ‣ Aa-150 - Merging Summary
    Merging Rate: 94943 / 99747 (95.2%)
    Median Merged Length: 464

     99747  Pairs (99.7k)
     94943  Merged (94.9k, 95.18%)
     52544  Alignments with zero diffs (52.68%)
      2457  Too many diffs (> 20) (2.46%)
        31  Fwd too short (< 64) after tail trimming (0.03%)
         3  Rev too short (< 64) after tail trimming (0.00%)
      2312  No alignment found (2.32%)
         0  Alignment too short (< 30) (0.00%)
         1  Merged too short (< 100)
         0  Min Q too low (<0) (0.00%)
        14  Staggered pairs (0.01%) merged & trimmed
     90.56  Mean alignment length
    459.80  Mean merged length
      0.71  Mean fwd expected errors
      1.55  Mean rev expected errors
      0.83  Mean merged expected errors
-----
  ‣ Aa-151 - Merging Summary
    Merging Rate: 83035 / 86456 (96.0%)
    Median Merged Length: 467

     86456  Pairs (86.5k)
     83035  Merged (83.0k, 96.04%)
     46003  Alignments with zero diffs (53.21%)
      1666  Too many diffs (> 20) (1.93%)
        23  Fwd too short (< 64) after tail trimming (0.03%)
         2  Rev too short (< 64) after tail trimming (0.00%)
      1730  No alignment found (2.00%)
         0  Alignment too short (< 30) (0.00%)
         0  Merged too short (< 100)
         0  Min Q too low (<0) (0.00%)
         8  Staggered pairs (0.01%) merged & trimmed
     87.61  Mean alignment length
    463.76  Mean merged length
      0.66  Mean fwd expected errors
      1.60  Mean rev expected errors
      0.82  Mean merged expected errors
-----
  ‣ Aa-152 - Merging Summary
    Merging Rate: 100447 / 104650 (96.0%)
    Median Merged Length: 467

    104650  Pairs (104.7k)
    100447  Merged (100.4k, 95.98%)
     57522  Alignments with zero diffs (54.97%)
      1990  Too many diffs (> 20) (1.90%)
        16  Fwd too short (< 64) after tail trimming (0.02%)
         2  Rev too short (< 64) after tail trimming (0.00%)
      2193  No alignment found (2.10%)
         0  Alignment too short (< 30) (0.00%)
         2  Merged too short (< 100)
         0  Min Q too low (<0) (0.00%)
         4  Staggered pairs (0.00%) merged & trimmed
     85.78  Mean alignment length
    465.50  Mean merged length
      0.64  Mean fwd expected errors
      1.57  Mean rev expected errors
      0.87  Mean merged expected errors
-----
  ‣ Aa-153 - Merging Summary
    Merging Rate: 99315 / 103673 (95.8%)
    Median Merged Length: 467

    103673  Pairs (103.7k)
     99315  Merged (99.3k, 95.80%)
     55003  Alignments with zero diffs (53.05%)
      2001  Too many diffs (> 20) (1.93%)
        28  Fwd too short (< 64) after tail trimming (0.03%)
         1  Rev too short (< 64) after tail trimming (0.00%)
      2327  No alignment found (2.24%)
         1  Alignment too short (< 30) (0.00%)
         0  Merged too short (< 100)
         0  Min Q too low (<0) (0.00%)
         3  Staggered pairs (0.00%) merged & trimmed
     85.25  Mean alignment length
    466.10  Mean merged length
      0.62  Mean fwd expected errors
      1.73  Mean rev expected errors
      0.89  Mean merged expected errors
-----
  ‣ Aa-154 - Merging Summary
    Merging Rate: 98618 / 103592 (95.2%)
    Median Merged Length: 447

    103592  Pairs (103.6k)
     98618  Merged (98.6k, 95.20%)
     58497  Alignments with zero diffs (56.47%)
      2703  Too many diffs (> 20) (2.61%)
        49  Fwd too short (< 64) after tail trimming (0.05%)
         3  Rev too short (< 64) after tail trimming (0.00%)
      2218  No alignment found (2.14%)
         0  Alignment too short (< 30) (0.00%)
         1  Merged too short (< 100)
         0  Min Q too low (<0) (0.00%)
         9  Staggered pairs (0.01%) merged & trimmed
     98.61  Mean alignment length
    452.14  Mean merged length
      0.65  Mean fwd expected errors
      1.40  Mean rev expected errors
      0.73  Mean merged expected errors
-----
  ‣ Aa-155 - Merging Summary
    Merging Rate: 67373 / 71370 (94.4%)
    Median Merged Length: 463

     71370  Pairs (71.4k)
     67373  Merged (67.4k, 94.40%)
     34082  Alignments with zero diffs (47.75%)
      2227  Too many diffs (> 20) (3.12%)
        17  Fwd too short (< 64) after tail trimming (0.02%)
         4  Rev too short (< 64) after tail trimming (0.01%)
      1746  No alignment found (2.45%)
         0  Alignment too short (< 30) (0.00%)
         3  Merged too short (< 100)
         0  Min Q too low (<0) (0.00%)
        15  Staggered pairs (0.02%) merged & trimmed
     92.73  Mean alignment length
    457.83  Mean merged length
      0.68  Mean fwd expected errors
      1.78  Mean rev expected errors
      0.83  Mean merged expected errors
-----
  ‣ Aa-156 - Merging Summary
    Merging Rate: 83855 / 88032 (95.3%)
    Median Merged Length: 443

     88032  Pairs (88.0k)
     83855  Merged (83.9k, 95.26%)
     48289  Alignments with zero diffs (54.85%)
      2428  Too many diffs (> 20) (2.76%)
         0  Fwd tails Q <= 2 trimmed (0.00%)
         2  Rev tails Q <= 2 trimmed (0.00%)
        31  Fwd too short (< 64) after tail trimming (0.04%)
         2  Rev too short (< 64) after tail trimming (0.00%)
      1716  No alignment found (1.95%)
         0  Alignment too short (< 30) (0.00%)
         0  Merged too short (< 100)
         0  Min Q too low (<0) (0.00%)
         9  Staggered pairs (0.01%) merged & trimmed
    102.56  Mean alignment length
    448.60  Mean merged length
      0.61  Mean fwd expected errors
      1.50  Mean rev expected errors
      0.74  Mean merged expected errors
-----
  ‣ Aa-157 - Merging Summary
    Merging Rate: 94731 / 99479 (95.2%)
    Median Merged Length: 443

     99479  Pairs (99.5k)
     94731  Merged (94.7k, 95.23%)
     58969  Alignments with zero diffs (59.28%)
      2789  Too many diffs (> 20) (2.80%)
        42  Fwd too short (< 64) after tail trimming (0.04%)
         1  Rev too short (< 64) after tail trimming (0.00%)
      1916  No alignment found (1.93%)
         0  Alignment too short (< 30) (0.00%)
         0  Merged too short (< 100)
         0  Min Q too low (<0) (0.00%)
        15  Staggered pairs (0.02%) merged & trimmed
    104.41  Mean alignment length
    446.55  Mean merged length
      0.64  Mean fwd expected errors
      1.29  Mean rev expected errors
      0.71  Mean merged expected errors
-----
  ‣ Aa-158 - Merging Summary
    Merging Rate: 32398 / 34366 (94.3%)
    Median Merged Length: 465

     34366  Pairs (34.4k)
     32398  Merged (32.4k, 94.27%)
     16743  Alignments with zero diffs (48.72%)
      1041  Too many diffs (> 20) (3.03%)
        11  Fwd too short (< 64) after tail trimming (0.03%)
         4  Rev too short (< 64) after tail trimming (0.01%)
       911  No alignment found (2.65%)
         0  Alignment too short (< 30) (0.00%)
         1  Merged too short (< 100)
         0  Min Q too low (<0) (0.00%)
         4  Staggered pairs (0.01%) merged & trimmed
     90.88  Mean alignment length
    460.07  Mean merged length
      0.69  Mean fwd expected errors
      1.76  Mean rev expected errors
      0.87  Mean merged expected errors
-----
  ‣ Aa-159 - Merging Summary
    Merging Rate: 32319 / 34148 (94.6%)
    Median Merged Length: 464

     34148  Pairs (34.1k)
     32319  Merged (32.3k, 94.64%)
     16218  Alignments with zero diffs (47.49%)
       997  Too many diffs (> 20) (2.92%)
        42  Fwd too short (< 64) after tail trimming (0.12%)
         4  Rev too short (< 64) after tail trimming (0.01%)
       782  No alignment found (2.29%)
         0  Alignment too short (< 30) (0.00%)
         4  Merged too short (< 100)
         0  Min Q too low (<0) (0.00%)
         4  Staggered pairs (0.01%) merged & trimmed
     94.12  Mean alignment length
    456.81  Mean merged length
      0.69  Mean fwd expected errors
      1.81  Mean rev expected errors
      0.83  Mean merged expected errors
-----
  ‣ Aa-160 - Merging Summary
    Merging Rate: 38635 / 41252 (93.7%)
    Median Merged Length: 449

     41252  Pairs (41.3k)
     38635  Merged (38.6k, 93.66%)
     19391  Alignments with zero diffs (47.01%)
      1366  Too many diffs (> 20) (3.31%)
        79  Fwd too short (< 64) after tail trimming (0.19%)
         8  Rev too short (< 64) after tail trimming (0.02%)
      1161  No alignment found (2.81%)
         0  Alignment too short (< 30) (0.00%)
         3  Merged too short (< 100)
         0  Min Q too low (<0) (0.00%)
        11  Staggered pairs (0.03%) merged & trimmed
     99.09  Mean alignment length
    450.59  Mean merged length
      0.69  Mean fwd expected errors
      1.75  Mean rev expected errors
      0.78  Mean merged expected errors
-----
 End_B6_Trim_and_Merge: 17:06:35 28/06/2021
................................................................................
END_B: 17:06:35 28/06/2021
================================================================================
Step C - Trim Primer Sites
--------------------------------------------------------------------------------
          Application: usearch v11.0.667_i86linux64
              Command: search_pcr
  Amplicon Size Range: 100-600
Number of Mis-Matches: 3
             Coverage: full-length (no end gaps)
    Wildcards enabled: IUPAC codes
 Additional Filtering:
    -Exclude PCR-hits with mismatches at the primer end.
    -Exclude amplicons in the wrong (reverse) orientation.
    -Remove sequences with more than 1 amplicon.
--------------------------------------------------------------------------------
START_In-Silico_PCR: 17:06:57 28/06/2021
................................................................................
 Aa-001: N(allPCRHits)= 115519 (-8181)
 Aa-001: N(SingleHits)= 115509 (-8191)
 Aa-001: N(CleanHits) = 114829 (-8871)
 ◇ Amplicon Orientation:
    115503 Aa-001-PF Aa-001-PR
        16 Aa-001-PR Aa-001-PF
 ◇ Mis-Matches (top3):
   PrimerF    657 C................
   PrimerF    728 ...............A.
   PrimerF 108080 .................
   PrimerR    715 ..A................
   PrimerR    826 C..................
   PrimerR 105240 ...................
 - - -
 Aa-002: N(allPCRHits)= 118077 (-8443)
 Aa-002: N(SingleHits)= 118065 (-8455)
 Aa-002: N(CleanHits) = 117398 (-9122)
 ◇ Amplicon Orientation:
    118012 Aa-002-PF Aa-002-PR
        65 Aa-002-PR Aa-002-PF
 ◇ Mis-Matches (top3):
   PrimerF    661 ..T..............
   PrimerF    726 C................
   PrimerF 110634 .................
   PrimerR    695 ..A................
   PrimerR    797 C..................
   PrimerR 107366 ...................
 - - -
 Aa-003: N(allPCRHits)= 132547 (-9445)
 Aa-003: N(SingleHits)= 132539 (-9453)
 Aa-003: N(CleanHits) = 131804 (-10188)
 ◇ Amplicon Orientation:
    132503 Aa-003-PF Aa-003-PR
        44 Aa-003-PR Aa-003-PF
 ◇ Mis-Matches (top3):
   PrimerF    720 ..T..............
   PrimerF    824 C................
   PrimerF 124186 .................
   PrimerR    867 .........T.........
   PrimerR    926 C..................
   PrimerR 120124 ...................
 - - -
 Aa-004: N(allPCRHits)= 115303 (-8456)
 Aa-004: N(SingleHits)= 115285 (-8474)
 Aa-004: N(CleanHits) = 114657 (-9102)
 ◇ Amplicon Orientation:
    115257 Aa-004-PF Aa-004-PR
        46 Aa-004-PR Aa-004-PF
 ◇ Mis-Matches (top3):
   PrimerF    642 ..T..............
   PrimerF    667 C................
   PrimerF 107875 .................
   PrimerR    741 C..................
   PrimerR    830 .........T.........
   PrimerR 104175 ...................
 - - -
 Aa-005: N(allPCRHits)= 111302 (-7863)
 Aa-005: N(SingleHits)= 111298 (-7867)
 Aa-005: N(CleanHits) = 110720 (-8445)
 ◇ Amplicon Orientation:
    111250 Aa-005-PF Aa-005-PR
        52 Aa-005-PR Aa-005-PF
 ◇ Mis-Matches (top3):
   PrimerF    593 ..T..............
   PrimerF    718 C................
   PrimerF 104266 .................
   PrimerR    661 .........T.........
   PrimerR    762 C..................
   PrimerR 101519 ...................
 - - -
 Aa-006: N(allPCRHits)= 99805 (-7040)
 Aa-006: N(SingleHits)= 99800 (-7045)
 Aa-006: N(CleanHits) = 99209 (-7636)
 ◇ Amplicon Orientation:
     99781 Aa-006-PF Aa-006-PR
        24 Aa-006-PR Aa-006-PF
 ◇ Mis-Matches (top3):
   PrimerF    569 ...............A.
   PrimerF    576 C................
   PrimerF  93252 .................
   PrimerR    564 ..A................
   PrimerR    677 C..................
   PrimerR  90856 ...................
 - - -
 Aa-007: N(allPCRHits)= 108481 (-7620)
 Aa-007: N(SingleHits)= 108473 (-7628)
 Aa-007: N(CleanHits) = 107821 (-8280)
 ◇ Amplicon Orientation:
    108455 Aa-007-PF Aa-007-PR
        26 Aa-007-PR Aa-007-PF
 ◇ Mis-Matches (top3):
   PrimerF    622 C................
   PrimerF    654 ...............A.
   PrimerF 101504 .................
   PrimerR    658 ..A................
   PrimerR    805 C..................
   PrimerR  98596 ...................
 - - -
 Aa-008: N(allPCRHits)= 115674 (-8317)
 Aa-008: N(SingleHits)= 115658 (-8333)
 Aa-008: N(CleanHits) = 115020 (-8971)
 ◇ Amplicon Orientation:
    115642 Aa-008-PF Aa-008-PR
        32 Aa-008-PR Aa-008-PF
 ◇ Mis-Matches (top3):
   PrimerF    639 C................
   PrimerF    742 ...............A.
   PrimerF 108124 .................
   PrimerR    738 ..A................
   PrimerR    848 C..................
   PrimerR 105051 ...................
 - - -
 Aa-009: N(allPCRHits)= 73570 (-5036)
 Aa-009: N(SingleHits)= 73564 (-5042)
 Aa-009: N(CleanHits) = 73121 (-5485)
 ◇ Amplicon Orientation:
     73548 Aa-009-PF Aa-009-PR
        22 Aa-009-PR Aa-009-PF
 ◇ Mis-Matches (top3):
   PrimerF    403 ...............A.
   PrimerF    406 C................
   PrimerF  68955 .................
   PrimerR    499 .........T.........
   PrimerR    547 C..................
   PrimerR  66956 ...................
 - - -
 Aa-010: N(allPCRHits)= 69065 (-4896)
 Aa-010: N(SingleHits)= 69057 (-4904)
 Aa-010: N(CleanHits) = 68699 (-5262)
 ◇ Amplicon Orientation:
     69053 Aa-010-PF Aa-010-PR
        12 Aa-010-PR Aa-010-PF
 ◇ Mis-Matches (top3):
   PrimerF    394 ...............A.
   PrimerF    431 C................
   PrimerF  64736 .................
   PrimerR    403 .........T.........
   PrimerR    549 C..................
   PrimerR  62884 ...................
 - - -
 Aa-011: N(allPCRHits)= 68852 (-4790)
 Aa-011: N(SingleHits)= 68841 (-4801)
 Aa-011: N(CleanHits) = 68442 (-5200)
 ◇ Amplicon Orientation:
     68848 Aa-011-PF Aa-011-PR
         4 Aa-011-PR Aa-011-PF
 ◇ Mis-Matches (top3):
   PrimerF    425 C................
   PrimerF    446 ...............A.
   PrimerF  64381 .................
   PrimerR    498 .........T.........
   PrimerR    545 C..................
   PrimerR  62258 ...................
 - - -
 Aa-012: N(allPCRHits)= 72885 (-5525)
 Aa-012: N(SingleHits)= 72877 (-5533)
 Aa-012: N(CleanHits) = 72540 (-5870)
 ◇ Amplicon Orientation:
     72866 Aa-012-PF Aa-012-PR
        19 Aa-012-PR Aa-012-PF
 ◇ Mis-Matches (top3):
   PrimerF    395 ..T..............
   PrimerF    423 C................
   PrimerF  68244 .................
   PrimerR    547 C..................
   PrimerR    553 .........T.........
   PrimerR  66074 ...................
 - - -
 Aa-013: N(allPCRHits)= 65247 (-4558)
 Aa-013: N(SingleHits)= 65239 (-4566)
 Aa-013: N(CleanHits) = 64888 (-4917)
 ◇ Amplicon Orientation:
     65240 Aa-013-PF Aa-013-PR
         7 Aa-013-PR Aa-013-PF
 ◇ Mis-Matches (top3):
   PrimerF    376 C................
   PrimerF    466 ...............A.
   PrimerF  61175 .................
   PrimerR    485 .........T.........
   PrimerR    565 C..................
   PrimerR  59015 ...................
 - - -
 Aa-014: N(allPCRHits)= 77058 (-5283)
 Aa-014: N(SingleHits)= 77056 (-5285)
 Aa-014: N(CleanHits) = 76614 (-5727)
 ◇ Amplicon Orientation:
     77043 Aa-014-PF Aa-014-PR
        15 Aa-014-PR Aa-014-PF
 ◇ Mis-Matches (top3):
   PrimerF    431 C................
   PrimerF    482 ...............A.
   PrimerF  72126 .................
   PrimerR    439 .....A.............
   PrimerR    595 C..................
   PrimerR  70289 ...................
 - - -
 Aa-015: N(allPCRHits)= 73122 (-5101)
 Aa-015: N(SingleHits)= 73116 (-5107)
 Aa-015: N(CleanHits) = 72717 (-5506)
 ◇ Amplicon Orientation:
     73114 Aa-015-PF Aa-015-PR
         8 Aa-015-PR Aa-015-PF
 ◇ Mis-Matches (top3):
   PrimerF    451 C................
   PrimerF    480 ...............A.
   PrimerF  68432 .................
   PrimerR    574 .........T.........
   PrimerR    611 C..................
   PrimerR  66240 ...................
 - - -
 Aa-016: N(allPCRHits)= 72781 (-4920)
 Aa-016: N(SingleHits)= 72774 (-4927)
 Aa-016: N(CleanHits) = 72379 (-5322)
 ◇ Amplicon Orientation:
     72767 Aa-016-PF Aa-016-PR
        14 Aa-016-PR Aa-016-PF
 ◇ Mis-Matches (top3):
   PrimerF    422 ...............A.
   PrimerF    442 C................
   PrimerF  68138 .................
   PrimerR    523 .........T.........
   PrimerR    598 C..................
   PrimerR  65967 ...................
 - - -
 Aa-017: N(allPCRHits)= 115242 (-8302)
 Aa-017: N(SingleHits)= 115232 (-8312)
 Aa-017: N(CleanHits) = 114585 (-8959)
 ◇ Amplicon Orientation:
    115209 Aa-017-PF Aa-017-PR
        33 Aa-017-PR Aa-017-PF
 ◇ Mis-Matches (top3):
   PrimerF    631 C................
   PrimerF    637 ...............A.
   PrimerF 107635 .................
   PrimerR    717 .....A.............
   PrimerR    977 C..................
   PrimerR 103966 ...................
 - - -
 Aa-018: N(allPCRHits)= 118212 (-8360)
 Aa-018: N(SingleHits)= 118204 (-8368)
 Aa-018: N(CleanHits) = 117534 (-9038)
 ◇ Amplicon Orientation:
    118172 Aa-018-PF Aa-018-PR
        40 Aa-018-PR Aa-018-PF
 ◇ Mis-Matches (top3):
   PrimerF    651 ...............A.
   PrimerF    691 C................
   PrimerF 110634 .................
   PrimerR    752 .....A.............
   PrimerR    879 C..................
   PrimerR 106993 ...................
 - - -
 Aa-019: N(allPCRHits)= 131546 (-9314)
 Aa-019: N(SingleHits)= 131542 (-9318)
 Aa-019: N(CleanHits) = 130787 (-10073)
 ◇ Amplicon Orientation:
    131521 Aa-019-PF Aa-019-PR
        25 Aa-019-PR Aa-019-PF
 ◇ Mis-Matches (top3):
   PrimerF    811 C................
   PrimerF    814 ...............A.
   PrimerF 122833 .................
   PrimerR    855 .....A.............
   PrimerR   1089 C..................
   PrimerR 118633 ...................
 - - -
 Aa-020: N(allPCRHits)= 111545 (-8074)
 Aa-020: N(SingleHits)= 111528 (-8091)
 Aa-020: N(CleanHits) = 110874 (-8745)
 ◇ Amplicon Orientation:
    111504 Aa-020-PF Aa-020-PR
        41 Aa-020-PR Aa-020-PF
 ◇ Mis-Matches (top3):
   PrimerF    592 ..T..............
   PrimerF    637 C................
   PrimerF 104484 .................
   PrimerR    820 .....A.............
   PrimerR    823 C..................
   PrimerR  99911 ...................
 - - -
 Aa-021: N(allPCRHits)= 133111 (-9416)
 Aa-021: N(SingleHits)= 133099 (-9428)
 Aa-021: N(CleanHits) = 132364 (-10163)
 ◇ Amplicon Orientation:
    133033 Aa-021-PF Aa-021-PR
        78 Aa-021-PR Aa-021-PF
 ◇ Mis-Matches (top3):
   PrimerF    698 ..T..............
   PrimerF    806 C................
   PrimerF 124482 .................
   PrimerR   1018 .....A.............
   PrimerR   1047 C..................
   PrimerR 119652 ...................
 - - -
 Aa-022: N(allPCRHits)= 115302 (-8354)
 Aa-022: N(SingleHits)= 115285 (-8371)
 Aa-022: N(CleanHits) = 114629 (-9027)
 ◇ Amplicon Orientation:
    115293 Aa-022-PF Aa-022-PR
         9 Aa-022-PR Aa-022-PF
 ◇ Mis-Matches (top3):
   PrimerF    669 C................
   PrimerF    783 ...............A.
   PrimerF 107798 .................
   PrimerR    769 .....A.............
   PrimerR    928 C..................
   PrimerR 103911 ...................
 - - -
 Aa-023: N(allPCRHits)= 92394 (-6587)
 Aa-023: N(SingleHits)= 92386 (-6595)
 Aa-023: N(CleanHits) = 91918 (-7063)
 ◇ Amplicon Orientation:
     92344 Aa-023-PF Aa-023-PR
        50 Aa-023-PR Aa-023-PF
 ◇ Mis-Matches (top3):
   PrimerF    519 ..T..............
   PrimerF    554 C................
   PrimerF  86513 .................
   PrimerR    621 .....A.............
   PrimerR    717 C..................
   PrimerR  83348 ...................
 - - -
 Aa-024: N(allPCRHits)= 43651 (-3297)
 Aa-024: N(SingleHits)= 43643 (-3305)
 Aa-024: N(CleanHits) = 43405 (-3543)
 ◇ Amplicon Orientation:
     43646 Aa-024-PF Aa-024-PR
         5 Aa-024-PR Aa-024-PF
 ◇ Mis-Matches (top3):
   PrimerF    252 C................
   PrimerF    313 ...............A.
   PrimerF  40763 .................
   PrimerR    294 .....A.............
   PrimerR    357 C..................
   PrimerR  39272 ...................
 - - -
 Aa-025: N(allPCRHits)= 73820 (-5299)
 Aa-025: N(SingleHits)= 73814 (-5305)
 Aa-025: N(CleanHits) = 73414 (-5705)
 ◇ Amplicon Orientation:
     73815 Aa-025-PF Aa-025-PR
         5 Aa-025-PR Aa-025-PF
 ◇ Mis-Matches (top3):
   PrimerF    417 C................
   PrimerF    461 ...............A.
   PrimerF  69061 .................
   PrimerR    462 .........T.........
   PrimerR    583 C..................
   PrimerR  67481 ...................
 - - -
 Aa-026: N(allPCRHits)= 67761 (-4781)
 Aa-026: N(SingleHits)= 67757 (-4785)
 Aa-026: N(CleanHits) = 67358 (-5184)
 ◇ Amplicon Orientation:
     67760 Aa-026-PF Aa-026-PR
         1 Aa-026-PR Aa-026-PF
 ◇ Mis-Matches (top3):
   PrimerF    372 C................
   PrimerF    425 ...............A.
   PrimerF  63430 .................
   PrimerR    429 .........T.........
   PrimerR    495 C..................
   PrimerR  61916 ...................
 - - -
 Aa-027: N(allPCRHits)= 66537 (-4763)
 Aa-027: N(SingleHits)= 66529 (-4771)
 Aa-027: N(CleanHits) = 66184 (-5116)
 ◇ Amplicon Orientation:
     66522 Aa-027-PF Aa-027-PR
        15 Aa-027-PR Aa-027-PF
 ◇ Mis-Matches (top3):
   PrimerF    404 ...............A.
   PrimerF    413 C................
   PrimerF  62223 .................
   PrimerR    510 C..................
   PrimerR    596 .........T.........
   PrimerR  59610 ...................
 - - -
 Aa-028: N(allPCRHits)= 86590 (-6379)
 Aa-028: N(SingleHits)= 86578 (-6391)
 Aa-028: N(CleanHits) = 86184 (-6785)
 ◇ Amplicon Orientation:
     86546 Aa-028-PF Aa-028-PR
        44 Aa-028-PR Aa-028-PF
 ◇ Mis-Matches (top3):
   PrimerF    458 ..T..............
   PrimerF    547 C................
   PrimerF  81009 .................
   PrimerR    573 .........T.........
   PrimerR    645 C..................
   PrimerR  78685 ...................
 - - -
 Aa-029: N(allPCRHits)= 52307 (-3566)
 Aa-029: N(SingleHits)= 52303 (-3570)
 Aa-029: N(CleanHits) = 51982 (-3891)
 ◇ Amplicon Orientation:
     52301 Aa-029-PF Aa-029-PR
         6 Aa-029-PR Aa-029-PF
 ◇ Mis-Matches (top3):
   PrimerF    299 ..T..............
   PrimerF    309 ...............A.
   PrimerF  48878 .................
   PrimerR    424 C..................
   PrimerR    753 .........T.........
   PrimerR  45340 ...................
 - - -
 Aa-030: N(allPCRHits)= 72081 (-5057)
 Aa-030: N(SingleHits)= 72073 (-5065)
 Aa-030: N(CleanHits) = 71656 (-5482)
 ◇ Amplicon Orientation:
     72076 Aa-030-PF Aa-030-PR
         5 Aa-030-PR Aa-030-PF
 ◇ Mis-Matches (top3):
   PrimerF    420 C................
   PrimerF    514 ...............A.
   PrimerF  67381 .................
   PrimerR    392 .........T.........
   PrimerR    593 C..................
   PrimerR  65815 ...................
 - - -
 Aa-031: N(allPCRHits)= 62327 (-4458)
 Aa-031: N(SingleHits)= 62325 (-4460)
 Aa-031: N(CleanHits) = 62001 (-4784)
 ◇ Amplicon Orientation:
     62324 Aa-031-PF Aa-031-PR
         3 Aa-031-PR Aa-031-PF
 ◇ Mis-Matches (top3):
   PrimerF    332 C................
   PrimerF    455 ...............A.
   PrimerF  58240 .................
   PrimerR    423 .........T.........
   PrimerR    488 C..................
   PrimerR  56796 ...................
 - - -
 Aa-032: N(allPCRHits)= 82409 (-5768)
 Aa-032: N(SingleHits)= 82391 (-5786)
 Aa-032: N(CleanHits) = 81997 (-6180)
 ◇ Amplicon Orientation:
     82378 Aa-032-PF Aa-032-PR
        31 Aa-032-PR Aa-032-PF
 ◇ Mis-Matches (top3):
   PrimerF    452 ..T..............
   PrimerF    516 C................
   PrimerF  77268 .................
   PrimerR    508 .........T.........
   PrimerR    564 C..................
   PrimerR  75614 ...................
 - - -
 Aa-033: N(allPCRHits)= 113221 (-8013)
 Aa-033: N(SingleHits)= 113213 (-8021)
 Aa-033: N(CleanHits) = 112637 (-8597)
 ◇ Amplicon Orientation:
    113211 Aa-033-PF Aa-033-PR
        10 Aa-033-PR Aa-033-PF
 ◇ Mis-Matches (top3):
   PrimerF    640 ...............A.
   PrimerF    667 C................
   PrimerF 105948 .................
   PrimerR    622 .........T.........
   PrimerR    937 C..................
   PrimerR 103750 ...................
 - - -
 Aa-034: N(allPCRHits)= 111217 (-7230)
 Aa-034: N(SingleHits)= 111209 (-7238)
 Aa-034: N(CleanHits) = 110565 (-7882)
 ◇ Amplicon Orientation:
    111155 Aa-034-PF Aa-034-PR
        62 Aa-034-PR Aa-034-PF
 ◇ Mis-Matches (top3):
   PrimerF    650 ...............A.
   PrimerF    686 C................
   PrimerF 103879 .................
   PrimerR    612 .........T.........
   PrimerR    886 C..................
   PrimerR 102082 ...................
 - - -
 Aa-035: N(allPCRHits)= 107387 (-7429)
 Aa-035: N(SingleHits)= 107381 (-7435)
 Aa-035: N(CleanHits) = 106809 (-8007)
 ◇ Amplicon Orientation:
    107315 Aa-035-PF Aa-035-PR
        72 Aa-035-PR Aa-035-PF
 ◇ Mis-Matches (top3):
   PrimerF    563 ..T..............
   PrimerF    634 C................
   PrimerF 100596 .................
   PrimerR    735 .........T.........
   PrimerR    793 C..................
   PrimerR  97373 ...................
 - - -
 Aa-036: N(allPCRHits)= 133322 (-8982)
 Aa-036: N(SingleHits)= 133316 (-8988)
 Aa-036: N(CleanHits) = 132604 (-9700)
 ◇ Amplicon Orientation:
    133284 Aa-036-PF Aa-036-PR
        38 Aa-036-PR Aa-036-PF
 ◇ Mis-Matches (top3):
   PrimerF    746 ..T..............
   PrimerF    834 C................
   PrimerF 124563 .................
   PrimerR    823 .........T.........
   PrimerR   1068 C..................
   PrimerR 121865 ...................
 - - -
 Aa-037: N(allPCRHits)= 113599 (-7858)
 Aa-037: N(SingleHits)= 113581 (-7876)
 Aa-037: N(CleanHits) = 112889 (-8568)
 ◇ Amplicon Orientation:
    113553 Aa-037-PF Aa-037-PR
        46 Aa-037-PR Aa-037-PF
 ◇ Mis-Matches (top3):
   PrimerF    647 ...............A.
   PrimerF    710 C................
   PrimerF 106216 .................
   PrimerR    910 .........T.........
   PrimerR    926 C..................
   PrimerR 102415 ...................
 - - -
 Aa-038: N(allPCRHits)= 99244 (-6789)
 Aa-038: N(SingleHits)= 99222 (-6811)
 Aa-038: N(CleanHits) = 98751 (-7282)
 ◇ Amplicon Orientation:
     99189 Aa-038-PF Aa-038-PR
        55 Aa-038-PR Aa-038-PF
 ◇ Mis-Matches (top3):
   PrimerF    557 ..T..............
   PrimerF    587 C................
   PrimerF  92892 .................
   PrimerR    522 .........T.........
   PrimerR    688 C..................
   PrimerR  90899 ...................
 - - -
 Aa-039: N(allPCRHits)= 79282 (-5574)
 Aa-039: N(SingleHits)= 79264 (-5592)
 Aa-039: N(CleanHits) = 78849 (-6007)
 ◇ Amplicon Orientation:
     79277 Aa-039-PF Aa-039-PR
         5 Aa-039-PR Aa-039-PF
 ◇ Mis-Matches (top3):
   PrimerF    437 C................
   PrimerF    501 ...............A.
   PrimerF  74086 .................
   PrimerR    466 .........T.........
   PrimerR    689 C..................
   PrimerR  72691 ...................
 - - -
 Aa-040: N(allPCRHits)= 96299 (-6677)
 Aa-040: N(SingleHits)= 96289 (-6687)
 Aa-040: N(CleanHits) = 95765 (-7211)
 ◇ Amplicon Orientation:
     96251 Aa-040-PF Aa-040-PR
        48 Aa-040-PR Aa-040-PF
 ◇ Mis-Matches (top3):
   PrimerF    543 C................
   PrimerF    554 ..T..............
   PrimerF  90147 .................
   PrimerR    695 .........T.........
   PrimerR    777 C..................
   PrimerR  87454 ...................
 - - -
 Aa-041: N(allPCRHits)= 87267 (-5999)
 Aa-041: N(SingleHits)= 87261 (-6005)
 Aa-041: N(CleanHits) = 86784 (-6482)
 ◇ Amplicon Orientation:
     87253 Aa-041-PF Aa-041-PR
        14 Aa-041-PR Aa-041-PF
 ◇ Mis-Matches (top3):
   PrimerF    505 C................
   PrimerF    576 ...............A.
   PrimerF  81531 .................
   PrimerR    547 ..A................
   PrimerR    718 C..................
   PrimerR  79266 ...................
 - - -
 Aa-042: N(allPCRHits)= 87002 (-6233)
 Aa-042: N(SingleHits)= 86998 (-6237)
 Aa-042: N(CleanHits) = 86497 (-6738)
 ◇ Amplicon Orientation:
     86994 Aa-042-PF Aa-042-PR
         8 Aa-042-PR Aa-042-PF
 ◇ Mis-Matches (top3):
   PrimerF    479 C................
   PrimerF    590 ...............A.
   PrimerF  81262 .................
   PrimerR    513 ..A................
   PrimerR    749 C..................
   PrimerR  79280 ...................
 - - -
 Aa-044: N(allPCRHits)= 112846 (-7601)
 Aa-044: N(SingleHits)= 112836 (-7611)
 Aa-044: N(CleanHits) = 112145 (-8302)
 ◇ Amplicon Orientation:
    112791 Aa-044-PF Aa-044-PR
        55 Aa-044-PR Aa-044-PF
 ◇ Mis-Matches (top3):
   PrimerF    644 ...............A.
   PrimerF    692 C................
   PrimerF 105344 .................
   PrimerR    713 .........T.........
   PrimerR    944 C..................
   PrimerR 102678 ...................
 - - -
 Aa-045: N(allPCRHits)= 98146 (-6979)
 Aa-045: N(SingleHits)= 98134 (-6991)
 Aa-045: N(CleanHits) = 97600 (-7525)
 ◇ Amplicon Orientation:
     98141 Aa-045-PF Aa-045-PR
         5 Aa-045-PR Aa-045-PF
 ◇ Mis-Matches (top3):
   PrimerF    520 C................
   PrimerF    644 ...............A.
   PrimerF  91796 .................
   PrimerR    586 ..A................
   PrimerR    741 C..................
   PrimerR  89337 ...................
 - - -
 Aa-046: N(allPCRHits)= 80265 (-5938)
 Aa-046: N(SingleHits)= 80253 (-5950)
 Aa-046: N(CleanHits) = 79850 (-6353)
 ◇ Amplicon Orientation:
     80225 Aa-046-PF Aa-046-PR
        40 Aa-046-PR Aa-046-PF
 ◇ Mis-Matches (top3):
   PrimerF    414 ..T..............
   PrimerF    489 C................
   PrimerF  75310 .................
   PrimerR    503 .........T.........
   PrimerR    596 C..................
   PrimerR  72688 ...................
 - - -
 Aa-047: N(allPCRHits)= 82521 (-5616)
 Aa-047: N(SingleHits)= 82521 (-5616)
 Aa-047: N(CleanHits) = 82016 (-6121)
 ◇ Amplicon Orientation:
     82491 Aa-047-PF Aa-047-PR
        30 Aa-047-PR Aa-047-PF
 ◇ Mis-Matches (top3):
   PrimerF    431 ..T..............
   PrimerF    483 C................
   PrimerF  77285 .................
   PrimerR    468 ..A................
   PrimerR    657 C..................
   PrimerR  74967 ...................
 - - -
 Aa-048: N(allPCRHits)= 80818 (-5871)
 Aa-048: N(SingleHits)= 80806 (-5883)
 Aa-048: N(CleanHits) = 80349 (-6340)
 ◇ Amplicon Orientation:
     80816 Aa-048-PF Aa-048-PR
         2 Aa-048-PR Aa-048-PF
 ◇ Mis-Matches (top3):
   PrimerF    425 ..TA.............
   PrimerF    537 ...............A.
   PrimerF  75637 .................
   PrimerR    545 ..A................
   PrimerR    590 C..................
   PrimerR  73786 ...................
 - - -
 Aa-049: N(allPCRHits)= 164110 (-11665)
 Aa-049: N(SingleHits)= 164082 (-11693)
 Aa-049: N(CleanHits) = 163181 (-12594)
 ◇ Amplicon Orientation:
    164107 Aa-049-PF Aa-049-PR
         3 Aa-049-PR Aa-049-PF
 ◇ Mis-Matches (top3):
   PrimerF    919 ..T..............
   PrimerF   1227 ...............A.
   PrimerF 153346 .................
   PrimerR    918 ..A................
   PrimerR   1323 C..................
   PrimerR 149400 ...................
 - - -
 Aa-050: N(allPCRHits)= 118125 (-8101)
 Aa-050: N(SingleHits)= 118115 (-8111)
 Aa-050: N(CleanHits) = 117395 (-8831)
 ◇ Amplicon Orientation:
    118070 Aa-050-PF Aa-050-PR
        55 Aa-050-PR Aa-050-PF
 ◇ Mis-Matches (top3):
   PrimerF    672 C................
   PrimerF    675 ...............A.
   PrimerF 110417 .................
   PrimerR    708 .........T.........
   PrimerR    941 C..................
   PrimerR 107429 ...................
 - - -
 Aa-052: N(allPCRHits)= 110550 (-7812)
 Aa-052: N(SingleHits)= 110538 (-7824)
 Aa-052: N(CleanHits) = 109960 (-8402)
 ◇ Amplicon Orientation:
    110547 Aa-052-PF Aa-052-PR
         3 Aa-052-PR Aa-052-PF
 ◇ Mis-Matches (top3):
   PrimerF    642 C................
   PrimerF    756 ...............A.
   PrimerF 103527 .................
   PrimerR    798 .........T.........
   PrimerR    932 C..................
   PrimerR 100715 ...................
 - - -
 Aa-053: N(allPCRHits)= 115105 (-8127)
 Aa-053: N(SingleHits)= 115095 (-8137)
 Aa-053: N(CleanHits) = 114447 (-8785)
 ◇ Amplicon Orientation:
    115103 Aa-053-PF Aa-053-PR
         2 Aa-053-PR Aa-053-PF
 ◇ Mis-Matches (top3):
   PrimerF    614 C................
   PrimerF    778 ...............A.
   PrimerF 107562 .................
   PrimerR    833 .........T.........
   PrimerR    935 C..................
   PrimerR 104661 ...................
 - - -
 Aa-054: N(allPCRHits)= 106808 (-7366)
 Aa-054: N(SingleHits)= 106794 (-7380)
 Aa-054: N(CleanHits) = 106180 (-7994)
 ◇ Amplicon Orientation:
    106756 Aa-054-PF Aa-054-PR
        52 Aa-054-PR Aa-054-PF
 ◇ Mis-Matches (top3):
   PrimerF    597 ..T..............
   PrimerF    644 C................
   PrimerF  99964 .................
   PrimerR    792 .........T.........
   PrimerR    826 C..................
   PrimerR  97242 ...................
 - - -
 Aa-055: N(allPCRHits)= 117408 (-7947)
 Aa-055: N(SingleHits)= 117398 (-7957)
 Aa-055: N(CleanHits) = 116780 (-8575)
 ◇ Amplicon Orientation:
    117396 Aa-055-PF Aa-055-PR
        12 Aa-055-PR Aa-055-PF
 ◇ Mis-Matches (top3):
   PrimerF    639 C................
   PrimerF    784 ...............A.
   PrimerF 109770 .................
   PrimerR    755 .........T.........
   PrimerR   1034 C..................
   PrimerR 107082 ...................
 - - -
 Aa-056: N(allPCRHits)= 106545 (-7537)
 Aa-056: N(SingleHits)= 106535 (-7547)
 Aa-056: N(CleanHits) = 105934 (-8148)
 ◇ Amplicon Orientation:
    106541 Aa-056-PF Aa-056-PR
         4 Aa-056-PR Aa-056-PF
 ◇ Mis-Matches (top3):
   PrimerF    592 C................
   PrimerF    720 ...............A.
   PrimerF  99666 .................
   PrimerR    666 .........T.........
   PrimerR    912 C..................
   PrimerR  97403 ...................
 - - -
 Aa-057: N(allPCRHits)= 102791 (-7432)
 Aa-057: N(SingleHits)= 102789 (-7434)
 Aa-057: N(CleanHits) = 102270 (-7953)
 ◇ Amplicon Orientation:
    102786 Aa-057-PF Aa-057-PR
         5 Aa-057-PR Aa-057-PF
 ◇ Mis-Matches (top3):
   PrimerF    557 C................
   PrimerF    697 ...............A.
   PrimerF  96132 .................
   PrimerR    695 .........T.........
   PrimerR    789 C..................
   PrimerR  94063 ...................
 - - -
 Aa-058: N(allPCRHits)= 81885 (-5863)
 Aa-058: N(SingleHits)= 81877 (-5871)
 Aa-058: N(CleanHits) = 81504 (-6244)
 ◇ Amplicon Orientation:
     81847 Aa-058-PF Aa-058-PR
        38 Aa-058-PR Aa-058-PF
 ◇ Mis-Matches (top3):
   PrimerF    456 ..T..............
   PrimerF    507 C................
   PrimerF  76698 .................
   PrimerR    494 .....A.............
   PrimerR    563 C..................
   PrimerR  74673 ...................
 - - -
 Aa-059: N(allPCRHits)= 62870 (-4426)
 Aa-059: N(SingleHits)= 62860 (-4436)
 Aa-059: N(CleanHits) = 62518 (-4778)
 ◇ Amplicon Orientation:
     62866 Aa-059-PF Aa-059-PR
         4 Aa-059-PR Aa-059-PF
 ◇ Mis-Matches (top3):
   PrimerF    347 C................
   PrimerF    411 ...............A.
   PrimerF  58921 .................
   PrimerR    419 .....A.............
   PrimerR    479 C..................
   PrimerR  57249 ...................
 - - -
 Aa-060: N(allPCRHits)= 132195 (-9343)
 Aa-060: N(SingleHits)= 132177 (-9361)
 Aa-060: N(CleanHits) = 131481 (-10057)
 ◇ Amplicon Orientation:
    132192 Aa-060-PF Aa-060-PR
         3 Aa-060-PR Aa-060-PF
 ◇ Mis-Matches (top3):
   PrimerF    712 C................
   PrimerF    901 ...............A.
   PrimerF 123824 .................
   PrimerR    951 .........T.........
   PrimerR   1072 C..................
   PrimerR 120193 ...................
 - - -
 Aa-061: N(allPCRHits)= 98041 (-6766)
 Aa-061: N(SingleHits)= 98039 (-6768)
 Aa-061: N(CleanHits) = 97481 (-7326)
 ◇ Amplicon Orientation:
     98002 Aa-061-PF Aa-061-PR
        39 Aa-061-PR Aa-061-PF
 ◇ Mis-Matches (top3):
   PrimerF    564 ..T..............
   PrimerF    571 C................
   PrimerF  91897 .................
   PrimerR    707 C..................
   PrimerR    783 .........T.........
   PrimerR  88357 ...................
 - - -
 Aa-062: N(allPCRHits)= 89944 (-6318)
 Aa-062: N(SingleHits)= 89940 (-6322)
 Aa-062: N(CleanHits) = 89444 (-6818)
 ◇ Amplicon Orientation:
     89934 Aa-062-PF Aa-062-PR
        10 Aa-062-PR Aa-062-PF
 ◇ Mis-Matches (top3):
   PrimerF    506 C................
   PrimerF    614 ...............A.
   PrimerF  84212 .................
   PrimerR    664 .....A.............
   PrimerR    696 C..................
   PrimerR  81525 ...................
 - - -
 Aa-063: N(allPCRHits)= 59943 (-4353)
 Aa-063: N(SingleHits)= 59929 (-4367)
 Aa-063: N(CleanHits) = 59576 (-4720)
 ◇ Amplicon Orientation:
     59942 Aa-063-PF Aa-063-PR
         1 Aa-063-PR Aa-063-PF
 ◇ Mis-Matches (top3):
   PrimerF    335 C................
   PrimerF    402 ...............A.
   PrimerF  56142 .................
   PrimerR    400 .....A.............
   PrimerR    487 C..................
   PrimerR  54330 ...................
 - - -
 Aa-064: N(allPCRHits)= 83240 (-6071)
 Aa-064: N(SingleHits)= 83232 (-6079)
 Aa-064: N(CleanHits) = 82797 (-6514)
 ◇ Amplicon Orientation:
     83203 Aa-064-PF Aa-064-PR
        37 Aa-064-PR Aa-064-PF
 ◇ Mis-Matches (top3):
   PrimerF    452 ..T..............
   PrimerF    466 C................
   PrimerF  78002 .................
   PrimerR    568 C..................
   PrimerR    579 .....A.............
   PrimerR  75415 ...................
 - - -
 Aa-065: N(allPCRHits)= 69083 (-4829)
 Aa-065: N(SingleHits)= 69073 (-4839)
 Aa-065: N(CleanHits) = 68682 (-5230)
 ◇ Amplicon Orientation:
     69082 Aa-065-PF Aa-065-PR
         1 Aa-065-PR Aa-065-PF
 ◇ Mis-Matches (top3):
   PrimerF    441 C................
   PrimerF    454 ...............A.
   PrimerF  64549 .................
   PrimerR    491 .........T.........
   PrimerR    518 C..................
   PrimerR  62577 ...................
 - - -
 Aa-066: N(allPCRHits)= 187591 (-13191)
 Aa-066: N(SingleHits)= 187575 (-13207)
 Aa-066: N(CleanHits) = 186619 (-14163)
 ◇ Amplicon Orientation:
    187591 Aa-066-PF Aa-066-PR
 ◇ Mis-Matches (top3):
   PrimerF   1011 C................
   PrimerF   1272 ...............A.
   PrimerF 175589 .................
   PrimerR   1078 ..A................
   PrimerR   1430 C..................
   PrimerR 171661 ...................
 - - -
 Aa-067: N(allPCRHits)= 116727 (-8364)
 Aa-067: N(SingleHits)= 116719 (-8372)
 Aa-067: N(CleanHits) = 115994 (-9097)
 ◇ Amplicon Orientation:
    116715 Aa-067-PF Aa-067-PR
        12 Aa-067-PR Aa-067-PF
 ◇ Mis-Matches (top3):
   PrimerF    701 C................
   PrimerF    782 ...............A.
   PrimerF 109040 .................
   PrimerR    779 ..A................
   PrimerR    925 C..................
   PrimerR 105951 ...................
 - - -
 Aa-068: N(allPCRHits)= 121827 (-8733)
 Aa-068: N(SingleHits)= 121811 (-8749)
 Aa-068: N(CleanHits) = 121119 (-9441)
 ◇ Amplicon Orientation:
    121809 Aa-068-PF Aa-068-PR
        18 Aa-068-PR Aa-068-PF
 ◇ Mis-Matches (top3):
   PrimerF    673 C................
   PrimerF    848 ...............A.
   PrimerF 113753 .................
   PrimerR    777 ..A................
   PrimerR    963 C..................
   PrimerR 110842 ...................
 - - -
 Aa-069: N(allPCRHits)= 131791 (-9053)
 Aa-069: N(SingleHits)= 131777 (-9067)
 Aa-069: N(CleanHits) = 131034 (-9810)
 ◇ Amplicon Orientation:
    131746 Aa-069-PF Aa-069-PR
        45 Aa-069-PR Aa-069-PF
 ◇ Mis-Matches (top3):
   PrimerF    752 ...............A.
   PrimerF    760 C................
   PrimerF 123177 .................
   PrimerR    788 ..A................
   PrimerR   1051 C..................
   PrimerR 120150 ...................
 - - -
 Aa-070: N(allPCRHits)= 107795 (-7652)
 Aa-070: N(SingleHits)= 107774 (-7673)
 Aa-070: N(CleanHits) = 107202 (-8245)
 ◇ Amplicon Orientation:
    107792 Aa-070-PF Aa-070-PR
         3 Aa-070-PR Aa-070-PF
 ◇ Mis-Matches (top3):
   PrimerF    619 C................
   PrimerF    713 ...............A.
   PrimerF 100676 .................
   PrimerR    648 ..A................
   PrimerR    815 C..................
   PrimerR  98290 ...................
 - - -
 Aa-071: N(allPCRHits)= 111852 (-7914)
 Aa-071: N(SingleHits)= 111840 (-7926)
 Aa-071: N(CleanHits) = 111249 (-8517)
 ◇ Amplicon Orientation:
    111842 Aa-071-PF Aa-071-PR
        10 Aa-071-PR Aa-071-PF
 ◇ Mis-Matches (top3):
   PrimerF    687 C................
   PrimerF    773 ...............A.
   PrimerF 104453 .................
   PrimerR    702 ..A................
   PrimerR    893 C..................
   PrimerR 101938 ...................
 - - -
 Aa-072: N(allPCRHits)= 77055 (-5377)
 Aa-072: N(SingleHits)= 77039 (-5393)
 Aa-072: N(CleanHits) = 76630 (-5802)
 ◇ Amplicon Orientation:
     77053 Aa-072-PF Aa-072-PR
         2 Aa-072-PR Aa-072-PF
 ◇ Mis-Matches (top3):
   PrimerF    446 C................
   PrimerF    563 ...............A.
   PrimerF  71989 .................
   PrimerR    485 ..A................
   PrimerR    600 C..................
   PrimerR  70227 ...................
 - - -
 Aa-073: N(allPCRHits)= 95893 (-6676)
 Aa-073: N(SingleHits)= 95881 (-6688)
 Aa-073: N(CleanHits) = 95408 (-7161)
 ◇ Amplicon Orientation:
     95847 Aa-073-PF Aa-073-PR
        46 Aa-073-PR Aa-073-PF
 ◇ Mis-Matches (top3):
   PrimerF    499 ..T..............
   PrimerF    573 C................
   PrimerF  89772 .................
   PrimerR    525 ..A................
   PrimerR    710 C..................
   PrimerR  87735 ...................
 - - -
 Aa-074: N(allPCRHits)= 97118 (-7594)
 Aa-074: N(SingleHits)= 97114 (-7598)
 Aa-074: N(CleanHits) = 96614 (-8098)
 ◇ Amplicon Orientation:
     97086 Aa-074-PF Aa-074-PR
        32 Aa-074-PR Aa-074-PF
 ◇ Mis-Matches (top3):
   PrimerF    542 ..T..............
   PrimerF    595 C................
   PrimerF  90649 .................
   PrimerR    543 .........T.........
   PrimerR    629 C..................
   PrimerR  87750 ...................
 - - -
 Aa-075: N(allPCRHits)= 107216 (-7758)
 Aa-075: N(SingleHits)= 107210 (-7764)
 Aa-075: N(CleanHits) = 106649 (-8325)
 ◇ Amplicon Orientation:
    107159 Aa-075-PF Aa-075-PR
        57 Aa-075-PR Aa-075-PF
 ◇ Mis-Matches (top3):
   PrimerF    538 ..T..............
   PrimerF    636 C................
   PrimerF 100384 .................
   PrimerR    644 .........T.........
   PrimerR    754 C..................
   PrimerR  96516 ...................
 - - -
 Aa-076: N(allPCRHits)= 136568 (-9455)
 Aa-076: N(SingleHits)= 136562 (-9461)
 Aa-076: N(CleanHits) = 135778 (-10245)
 ◇ Amplicon Orientation:
    136511 Aa-076-PF Aa-076-PR
        57 Aa-076-PR Aa-076-PF
 ◇ Mis-Matches (top3):
   PrimerF    746 C................
   PrimerF    843 ...............A.
   PrimerF 127477 .................
   PrimerR    819 .........T.........
   PrimerR   1074 C..................
   PrimerR 123970 ...................
 - - -
 Aa-077: N(allPCRHits)= 119458 (-8572)
 Aa-077: N(SingleHits)= 119442 (-8588)
 Aa-077: N(CleanHits) = 118816 (-9214)
 ◇ Amplicon Orientation:
    119456 Aa-077-PF Aa-077-PR
         2 Aa-077-PR Aa-077-PF
 ◇ Mis-Matches (top3):
   PrimerF    623 C................
   PrimerF    831 ...............A.
   PrimerF 111633 .................
   PrimerR    707 ..A................
   PrimerR    910 C..................
   PrimerR 108370 ...................
 - - -
 Aa-078: N(allPCRHits)= 134810 (-9514)
 Aa-078: N(SingleHits)= 134802 (-9522)
 Aa-078: N(CleanHits) = 134091 (-10233)
 ◇ Amplicon Orientation:
    134752 Aa-078-PF Aa-078-PR
        58 Aa-078-PR Aa-078-PF
 ◇ Mis-Matches (top3):
   PrimerF    725 ..T..............
   PrimerF    839 C................
   PrimerF 125786 .................
   PrimerR    862 .........T.........
   PrimerR    944 C..................
   PrimerR 122214 ...................
 - - -
 Aa-079: N(allPCRHits)= 119928 (-8623)
 Aa-079: N(SingleHits)= 119924 (-8627)
 Aa-079: N(CleanHits) = 119275 (-9276)
 ◇ Amplicon Orientation:
    119924 Aa-079-PF Aa-079-PR
         4 Aa-079-PR Aa-079-PF
 ◇ Mis-Matches (top3):
   PrimerF    705 C................
   PrimerF    820 ...............A.
   PrimerF 111922 .................
   PrimerR    704 ..A................
   PrimerR    890 C..................
   PrimerR 109139 ...................
 - - -
 Aa-080: N(allPCRHits)= 101300 (-7385)
 Aa-080: N(SingleHits)= 101290 (-7395)
 Aa-080: N(CleanHits) = 100703 (-7982)
 ◇ Amplicon Orientation:
    101297 Aa-080-PF Aa-080-PR
         3 Aa-080-PR Aa-080-PF
 ◇ Mis-Matches (top3):
   PrimerF    562 C................
   PrimerF    672 ...............A.
   PrimerF  94565 .................
   PrimerR    627 ..A................
   PrimerR    774 C..................
   PrimerR  92136 ...................
 - - -
 Aa-081: N(allPCRHits)= 96876 (-6685)
 Aa-081: N(SingleHits)= 96871 (-6690)
 Aa-081: N(CleanHits) = 96295 (-7266)
 ◇ Amplicon Orientation:
     96816 Aa-081-PF Aa-081-PR
        60 Aa-081-PR Aa-081-PF
 ◇ Mis-Matches (top3):
   PrimerF    556 ...............A.
   PrimerF    602 C................
   PrimerF  90355 .................
   PrimerR    565 ..A................
   PrimerR    740 C..................
   PrimerR  88193 ...................
 - - -
 Aa-082: N(allPCRHits)= 132242 (-9563)
 Aa-082: N(SingleHits)= 132233 (-9572)
 Aa-082: N(CleanHits) = 131487 (-10318)
 ◇ Amplicon Orientation:
    132180 Aa-082-PF Aa-082-PR
        62 Aa-082-PR Aa-082-PF
 ◇ Mis-Matches (top3):
   PrimerF    705 C................
   PrimerF    805 ...............A.
   PrimerF 123635 .................
   PrimerR    783 .........T.........
   PrimerR   1075 C..................
   PrimerR 120527 ...................
 - - -
 Aa-083: N(allPCRHits)= 118995 (-8455)
 Aa-083: N(SingleHits)= 118983 (-8467)
 Aa-083: N(CleanHits) = 118302 (-9148)
 ◇ Amplicon Orientation:
    118961 Aa-083-PF Aa-083-PR
        34 Aa-083-PR Aa-083-PF
 ◇ Mis-Matches (top3):
   PrimerF    700 ...............A.
   PrimerF    732 C................
   PrimerF 111141 .................
   PrimerR    603 ..A................
   PrimerR    913 C..................
   PrimerR 108858 ...................
 - - -
 Aa-084: N(allPCRHits)= 101952 (-7326)
 Aa-084: N(SingleHits)= 101940 (-7338)
 Aa-084: N(CleanHits) = 101408 (-7870)
 ◇ Amplicon Orientation:
    101901 Aa-084-PF Aa-084-PR
        51 Aa-084-PR Aa-084-PF
 ◇ Mis-Matches (top3):
   PrimerF    549 ..T..............
   PrimerF    653 C................
   PrimerF  95469 .................
   PrimerR    634 .........T.........
   PrimerR    757 C..................
   PrimerR  92621 ...................
 - - -
 Aa-085: N(allPCRHits)= 120090 (-8564)
 Aa-085: N(SingleHits)= 120075 (-8579)
 Aa-085: N(CleanHits) = 119368 (-9286)
 ◇ Amplicon Orientation:
    120080 Aa-085-PF Aa-085-PR
        10 Aa-085-PR Aa-085-PF
 ◇ Mis-Matches (top3):
   PrimerF    716 C................
   PrimerF    782 ...............A.
   PrimerF 112420 .................
   PrimerR    784 .........T.........
   PrimerR    943 C..................
   PrimerR 108928 ...................
 - - -
 Aa-086: N(allPCRHits)= 119691 (-8282)
 Aa-086: N(SingleHits)= 119677 (-8296)
 Aa-086: N(CleanHits) = 119066 (-8907)
 ◇ Amplicon Orientation:
    119686 Aa-086-PF Aa-086-PR
         5 Aa-086-PR Aa-086-PF
 ◇ Mis-Matches (top3):
   PrimerF    680 C................
   PrimerF    787 ...............A.
   PrimerF 111943 .................
   PrimerR    795 .........T.........
   PrimerR   1014 C..................
   PrimerR 108826 ...................
 - - -
 Aa-087: N(allPCRHits)= 126391 (-8739)
 Aa-087: N(SingleHits)= 126373 (-8757)
 Aa-087: N(CleanHits) = 125680 (-9450)
 ◇ Amplicon Orientation:
    126381 Aa-087-PF Aa-087-PR
        10 Aa-087-PR Aa-087-PF
 ◇ Mis-Matches (top3):
   PrimerF    676 C................
   PrimerF    847 ...............A.
   PrimerF 118121 .................
   PrimerR    770 .........T.........
   PrimerR   1027 C..................
   PrimerR 115270 ...................
 - - -
 Aa-088: N(allPCRHits)= 101725 (-7083)
 Aa-088: N(SingleHits)= 101721 (-7087)
 Aa-088: N(CleanHits) = 101176 (-7632)
 ◇ Amplicon Orientation:
    101713 Aa-088-PF Aa-088-PR
        12 Aa-088-PR Aa-088-PF
 ◇ Mis-Matches (top3):
   PrimerF    564 C................
   PrimerF    664 ...............A.
   PrimerF  95039 .................
   PrimerR    538 .........T.........
   PrimerR    761 C..................
   PrimerR  92768 ...................
 - - -
 Aa-089: N(allPCRHits)= 111080 (-7621)
 Aa-089: N(SingleHits)= 111074 (-7627)
 Aa-089: N(CleanHits) = 110414 (-8287)
 ◇ Amplicon Orientation:
    111069 Aa-089-PF Aa-089-PR
        11 Aa-089-PR Aa-089-PF
 ◇ Mis-Matches (top3):
   PrimerF    665 C................
   PrimerF    733 ...............A.
   PrimerF 103547 .................
   PrimerR    648 .........T.........
   PrimerR    876 C..................
   PrimerR 101171 ...................
 - - -
 Aa-090: N(allPCRHits)= 104787 (-7508)
 Aa-090: N(SingleHits)= 104783 (-7512)
 Aa-090: N(CleanHits) = 104253 (-8042)
 ◇ Amplicon Orientation:
    104736 Aa-090-PF Aa-090-PR
        51 Aa-090-PR Aa-090-PF
 ◇ Mis-Matches (top3):
   PrimerF    550 ..TA.............
   PrimerF    604 C................
   PrimerF  98194 .................
   PrimerR    558 .........T.........
   PrimerR    717 C..................
   PrimerR  95530 ...................
 - - -
 Aa-091: N(allPCRHits)= 93559 (-6733)
 Aa-091: N(SingleHits)= 93545 (-6747)
 Aa-091: N(CleanHits) = 93078 (-7214)
 ◇ Amplicon Orientation:
     93514 Aa-091-PF Aa-091-PR
        45 Aa-091-PR Aa-091-PF
 ◇ Mis-Matches (top3):
   PrimerF    541 ..T..............
   PrimerF    620 C................
   PrimerF  87386 .................
   PrimerR    447 ..A................
   PrimerR    656 C..................
   PrimerR  85483 ...................
 - - -
 Aa-092: N(allPCRHits)= 107938 (-7687)
 Aa-092: N(SingleHits)= 107926 (-7699)
 Aa-092: N(CleanHits) = 107395 (-8230)
 ◇ Amplicon Orientation:
    107876 Aa-092-PF Aa-092-PR
        62 Aa-092-PR Aa-092-PF
 ◇ Mis-Matches (top3):
   PrimerF    603 ..T..............
   PrimerF    699 C................
   PrimerF 101114 .................
   PrimerR    640 .........T.........
   PrimerR    763 C..................
   PrimerR  98300 ...................
 - - -
 Aa-093: N(allPCRHits)= 86326 (-6576)
 Aa-093: N(SingleHits)= 86315 (-6587)
 Aa-093: N(CleanHits) = 85869 (-7033)
 ◇ Amplicon Orientation:
     86302 Aa-093-PF Aa-093-PR
        24 Aa-093-PR Aa-093-PF
 ◇ Mis-Matches (top3):
   PrimerF    511 C................
   PrimerF    527 ..T..............
   PrimerF  80731 .................
   PrimerR    455 .........T.........
   PrimerR    624 C..................
   PrimerR  78379 ...................
 - - -
 Aa-094: N(allPCRHits)= 90499 (-6437)
 Aa-094: N(SingleHits)= 90493 (-6443)
 Aa-094: N(CleanHits) = 90034 (-6902)
 ◇ Amplicon Orientation:
     90492 Aa-094-PF Aa-094-PR
         7 Aa-094-PR Aa-094-PF
 ◇ Mis-Matches (top3):
   PrimerF    546 C................
   PrimerF    632 ...............A.
   PrimerF  84599 .................
   PrimerR    494 .........T.........
   PrimerR    726 C..................
   PrimerR  82678 ...................
 - - -
 Aa-095: N(allPCRHits)= 106925 (-7495)
 Aa-095: N(SingleHits)= 106918 (-7502)
 Aa-095: N(CleanHits) = 106389 (-8031)
 ◇ Amplicon Orientation:
    106881 Aa-095-PF Aa-095-PR
        44 Aa-095-PR Aa-095-PF
 ◇ Mis-Matches (top3):
   PrimerF    594 ..T..............
   PrimerF    645 C................
   PrimerF 100138 .................
   PrimerR    547 .........T.........
   PrimerR    749 C..................
   PrimerR  97424 ...................
 - - -
 Aa-096: N(allPCRHits)= 39578 (-2722)
 Aa-096: N(SingleHits)= 39574 (-2726)
 Aa-096: N(CleanHits) = 39346 (-2954)
 ◇ Amplicon Orientation:
     39575 Aa-096-PF Aa-096-PR
         3 Aa-096-PR Aa-096-PF
 ◇ Mis-Matches (top3):
   PrimerF    217 C................
   PrimerF    276 ...............A.
   PrimerF  37009 .................
   PrimerR    220 .........T.........
   PrimerR    316 C..................
   PrimerR  36168 ...................
 - - -
 Aa-097: N(allPCRHits)= 104851 (-7472)
 Aa-097: N(SingleHits)= 104844 (-7479)
 Aa-097: N(CleanHits) = 104295 (-8028)
 ◇ Amplicon Orientation:
    104841 Aa-097-PF Aa-097-PR
        10 Aa-097-PR Aa-097-PF
 ◇ Mis-Matches (top3):
   PrimerF    632 ...............A.
   PrimerF    640 C................
   PrimerF  97939 .................
   PrimerR    601 .........T.........
   PrimerR    845 C..................
   PrimerR  95882 ...................
 - - -
 Aa-098: N(allPCRHits)= 114094 (-7940)
 Aa-098: N(SingleHits)= 114086 (-7948)
 Aa-098: N(CleanHits) = 113437 (-8597)
 ◇ Amplicon Orientation:
    114076 Aa-098-PF Aa-098-PR
        18 Aa-098-PR Aa-098-PF
 ◇ Mis-Matches (top3):
   PrimerF    694 C................
   PrimerF    695 ...............A.
   PrimerF 106549 .................
   PrimerR    673 .........T.........
   PrimerR    944 C..................
   PrimerR 104600 ...................
 - - -
 Aa-099: N(allPCRHits)= 111489 (-7873)
 Aa-099: N(SingleHits)= 111481 (-7881)
 Aa-099: N(CleanHits) = 110874 (-8488)
 ◇ Amplicon Orientation:
    111479 Aa-099-PF Aa-099-PR
        10 Aa-099-PR Aa-099-PF
 ◇ Mis-Matches (top3):
   PrimerF    610 C................
   PrimerF    717 ...............A.
   PrimerF 104317 .................
   PrimerR    660 .........T.........
   PrimerR    866 C..................
   PrimerR 101853 ...................
 - - -
 Aa-100: N(allPCRHits)= 92653 (-6731)
 Aa-100: N(SingleHits)= 92644 (-6740)
 Aa-100: N(CleanHits) = 92193 (-7191)
 ◇ Amplicon Orientation:
     92600 Aa-100-PF Aa-100-PR
        53 Aa-100-PR Aa-100-PF
 ◇ Mis-Matches (top3):
   PrimerF    513 ..T..............
   PrimerF    583 C................
   PrimerF  86739 .................
   PrimerR    512 .........T.........
   PrimerR    699 C..................
   PrimerR  84699 ...................
 - - -
 Aa-101: N(allPCRHits)= 124485 (-8619)
 Aa-101: N(SingleHits)= 124471 (-8633)
 Aa-101: N(CleanHits) = 123832 (-9272)
 ◇ Amplicon Orientation:
    124474 Aa-101-PF Aa-101-PR
        11 Aa-101-PR Aa-101-PF
 ◇ Mis-Matches (top3):
   PrimerF    712 C................
   PrimerF    791 ...............A.
   PrimerF 116384 .................
   PrimerR    699 ..A................
   PrimerR    970 C..................
   PrimerR 113762 ...................
 - - -
 Aa-102: N(allPCRHits)= 112113 (-7827)
 Aa-102: N(SingleHits)= 112101 (-7839)
 Aa-102: N(CleanHits) = 111466 (-8474)
 ◇ Amplicon Orientation:
    112102 Aa-102-PF Aa-102-PR
        11 Aa-102-PR Aa-102-PF
 ◇ Mis-Matches (top3):
   PrimerF    610 C................
   PrimerF    717 ...............A.
   PrimerF 104884 .................
   PrimerR    629 .........T.........
   PrimerR    947 C..................
   PrimerR 102498 ...................
 - - -
 Aa-103: N(allPCRHits)= 95080 (-6615)
 Aa-103: N(SingleHits)= 95068 (-6627)
 Aa-103: N(CleanHits) = 94603 (-7092)
 ◇ Amplicon Orientation:
     95068 Aa-103-PF Aa-103-PR
        12 Aa-103-PR Aa-103-PF
 ◇ Mis-Matches (top3):
   PrimerF    544 C................
   PrimerF    599 ...............A.
   PrimerF  88746 .................
   PrimerR    528 ..A................
   PrimerR    756 C..................
   PrimerR  87264 ...................
 - - -
 Aa-104: N(allPCRHits)= 112318 (-7971)
 Aa-104: N(SingleHits)= 112307 (-7982)
 Aa-104: N(CleanHits) = 111757 (-8532)
 ◇ Amplicon Orientation:
    112310 Aa-104-PF Aa-104-PR
         8 Aa-104-PR Aa-104-PF
 ◇ Mis-Matches (top3):
   PrimerF    623 C................
   PrimerF    760 ...............A.
   PrimerF 104877 .................
   PrimerR    636 ..A................
   PrimerR    872 C..................
   PrimerR 102874 ...................
 - - -
 Aa-105: N(allPCRHits)= 72666 (-5083)
 Aa-105: N(SingleHits)= 72655 (-5094)
 Aa-105: N(CleanHits) = 72269 (-5480)
 ◇ Amplicon Orientation:
     72655 Aa-105-PF Aa-105-PR
        11 Aa-105-PR Aa-105-PF
 ◇ Mis-Matches (top3):
   PrimerF    424 C................
   PrimerF    442 ...............A.
   PrimerF  68029 .................
   PrimerR    441 .........T.........
   PrimerR    581 C..................
   PrimerR  66323 ...................
 - - -
 Aa-106: N(allPCRHits)= 77147 (-5464)
 Aa-106: N(SingleHits)= 77140 (-5471)
 Aa-106: N(CleanHits) = 76712 (-5899)
 ◇ Amplicon Orientation:
     77134 Aa-106-PF Aa-106-PR
        13 Aa-106-PR Aa-106-PF
 ◇ Mis-Matches (top3):
   PrimerF    474 ...............A.
   PrimerF    495 C................
   PrimerF  72180 .................
   PrimerR    570 .........T.........
   PrimerR    605 C..................
   PrimerR  69436 ...................
 - - -
 Aa-107: N(allPCRHits)= 75900 (-5309)
 Aa-107: N(SingleHits)= 75894 (-5315)
 Aa-107: N(CleanHits) = 75508 (-5701)
 ◇ Amplicon Orientation:
     75870 Aa-107-PF Aa-107-PR
        30 Aa-107-PR Aa-107-PF
 ◇ Mis-Matches (top3):
   PrimerF    403 ..T..............
   PrimerF    462 C................
   PrimerF  71173 .................
   PrimerR    425 .........T.........
   PrimerR    597 C..................
   PrimerR  68963 ...................
 - - -
 Aa-108: N(allPCRHits)= 59315 (-4181)
 Aa-108: N(SingleHits)= 59315 (-4181)
 Aa-108: N(CleanHits) = 59021 (-4475)
 ◇ Amplicon Orientation:
     59313 Aa-108-PF Aa-108-PR
         2 Aa-108-PR Aa-108-PF
 ◇ Mis-Matches (top3):
   PrimerF    360 C................
   PrimerF    441 ...............A.
   PrimerF  55337 .................
   PrimerR    378 .........T.........
   PrimerR    484 C..................
   PrimerR  54098 ...................
 - - -
 Aa-109: N(allPCRHits)= 79262 (-5719)
 Aa-109: N(SingleHits)= 79258 (-5723)
 Aa-109: N(CleanHits) = 78892 (-6089)
 ◇ Amplicon Orientation:
     79214 Aa-109-PF Aa-109-PR
        48 Aa-109-PR Aa-109-PF
 ◇ Mis-Matches (top3):
   PrimerF    432 ..T..............
   PrimerF    491 C................
   PrimerF  74263 .................
   PrimerR    460 .....A.............
   PrimerR    623 C..................
   PrimerR  72163 ...................
 - - -
 Aa-110: N(allPCRHits)= 82217 (-5669)
 Aa-110: N(SingleHits)= 82207 (-5679)
 Aa-110: N(CleanHits) = 81779 (-6107)
 ◇ Amplicon Orientation:
     82188 Aa-110-PF Aa-110-PR
        29 Aa-110-PR Aa-110-PF
 ◇ Mis-Matches (top3):
   PrimerF    426 ..T..............
   PrimerF    560 C................
   PrimerF  77106 .................
   PrimerR    570 .........T.........
   PrimerR    621 C..................
   PrimerR  74605 ...................
 - - -
 Aa-111: N(allPCRHits)= 73962 (-5204)
 Aa-111: N(SingleHits)= 73950 (-5216)
 Aa-111: N(CleanHits) = 73545 (-5621)
 ◇ Amplicon Orientation:
     73948 Aa-111-PF Aa-111-PR
        14 Aa-111-PR Aa-111-PF
 ◇ Mis-Matches (top3):
   PrimerF    431 C................
   PrimerF    485 ...............A.
   PrimerF  69210 .................
   PrimerR    459 .........T.........
   PrimerR    559 C..................
   PrimerR  67485 ...................
 - - -
 Aa-112: N(allPCRHits)= 85662 (-5886)
 Aa-112: N(SingleHits)= 85654 (-5894)
 Aa-112: N(CleanHits) = 85202 (-6346)
 ◇ Amplicon Orientation:
     85638 Aa-112-PF Aa-112-PR
        24 Aa-112-PR Aa-112-PF
 ◇ Mis-Matches (top3):
   PrimerF    419 ..TA.............
   PrimerF    509 C................
   PrimerF  80191 .................
   PrimerR    641 C..................
   PrimerR    661 .........T.........
   PrimerR  77556 ...................
 - - -
 Aa-113: N(allPCRHits)= 98827 (-7004)
 Aa-113: N(SingleHits)= 98823 (-7008)
 Aa-113: N(CleanHits) = 98298 (-7533)
 ◇ Amplicon Orientation:
     98819 Aa-113-PF Aa-113-PR
         8 Aa-113-PR Aa-113-PF
 ◇ Mis-Matches (top3):
   PrimerF    585 C................
   PrimerF    658 ...............A.
   PrimerF  92153 .................
   PrimerR    627 .........T.........
   PrimerR    797 C..................
   PrimerR  90004 ...................
 - - -
 Aa-114: N(allPCRHits)= 100233 (-7004)
 Aa-114: N(SingleHits)= 100219 (-7018)
 Aa-114: N(CleanHits) = 99709 (-7528)
 ◇ Amplicon Orientation:
    100210 Aa-114-PF Aa-114-PR
        23 Aa-114-PR Aa-114-PF
 ◇ Mis-Matches (top3):
   PrimerF    541 ..T..............
   PrimerF    599 C................
   PrimerF  93733 .................
   PrimerR    595 .........T.........
   PrimerR    821 C..................
   PrimerR  91430 ...................
 - - -
 Aa-115: N(allPCRHits)= 90829 (-6404)
 Aa-115: N(SingleHits)= 90821 (-6412)
 Aa-115: N(CleanHits) = 90388 (-6845)
 ◇ Amplicon Orientation:
     90787 Aa-115-PF Aa-115-PR
        42 Aa-115-PR Aa-115-PF
 ◇ Mis-Matches (top3):
   PrimerF    502 ..T..............
   PrimerF    574 C................
   PrimerF  85195 .................
   PrimerR    499 .........T.........
   PrimerR    650 C..................
   PrimerR  83076 ...................
 - - -
 Aa-116: N(allPCRHits)= 36664 (-2513)
 Aa-116: N(SingleHits)= 36662 (-2515)
 Aa-116: N(CleanHits) = 36478 (-2699)
 ◇ Amplicon Orientation:
     36650 Aa-116-PF Aa-116-PR
        14 Aa-116-PR Aa-116-PF
 ◇ Mis-Matches (top3):
   PrimerF    213 ..T..............
   PrimerF    230 C................
   PrimerF  34222 .................
   PrimerR    203 .........T.........
   PrimerR    270 C..................
   PrimerR  33564 ...................
 - - -
 Aa-117: N(allPCRHits)= 109094 (-7894)
 Aa-117: N(SingleHits)= 109080 (-7908)
 Aa-117: N(CleanHits) = 108512 (-8476)
 ◇ Amplicon Orientation:
    109090 Aa-117-PF Aa-117-PR
         4 Aa-117-PR Aa-117-PF
 ◇ Mis-Matches (top3):
   PrimerF    619 C................
   PrimerF    741 ...............A.
   PrimerF 101938 .................
   PrimerR    580 .........T.........
   PrimerR    903 C..................
   PrimerR  99340 ...................
 - - -
 Aa-118: N(allPCRHits)= 83480 (-6123)
 Aa-118: N(SingleHits)= 83478 (-6125)
 Aa-118: N(CleanHits) = 83056 (-6547)
 ◇ Amplicon Orientation:
     83424 Aa-118-PF Aa-118-PR
        56 Aa-118-PR Aa-118-PF
 ◇ Mis-Matches (top3):
   PrimerF    455 ..T..............
   PrimerF    511 C................
   PrimerF  78264 .................
   PrimerR    550 .........T.........
   PrimerR    570 C..................
   PrimerR  75682 ...................
 - - -
 Aa-119: N(allPCRHits)= 88628 (-6307)
 Aa-119: N(SingleHits)= 88624 (-6311)
 Aa-119: N(CleanHits) = 88146 (-6789)
 ◇ Amplicon Orientation:
     88599 Aa-119-PF Aa-119-PR
        29 Aa-119-PR Aa-119-PF
 ◇ Mis-Matches (top3):
   PrimerF    521 ...............A.
   PrimerF    525 C................
   PrimerF  82839 .................
   PrimerR    527 .........T.........
   PrimerR    693 C..................
   PrimerR  80918 ...................
 - - -
 Aa-120: N(allPCRHits)= 32708 (-2263)
 Aa-120: N(SingleHits)= 32706 (-2265)
 Aa-120: N(CleanHits) = 32551 (-2420)
 ◇ Amplicon Orientation:
     32705 Aa-120-PF Aa-120-PR
         3 Aa-120-PR Aa-120-PF
 ◇ Mis-Matches (top3):
   PrimerF    184 C................
   PrimerF    227 ...............A.
   PrimerF  30506 .................
   PrimerR    216 .........T.........
   PrimerR    287 C..................
   PrimerR  29723 ...................
 - - -
 Aa-121: N(allPCRHits)= 105134 (-7179)
 Aa-121: N(SingleHits)= 105122 (-7191)
 Aa-121: N(CleanHits) = 104573 (-7740)
 ◇ Amplicon Orientation:
    105090 Aa-121-PF Aa-121-PR
        44 Aa-121-PR Aa-121-PF
 ◇ Mis-Matches (top3):
   PrimerF    576 ..T..............
   PrimerF    610 C................
   PrimerF  98399 .................
   PrimerR    772 .........T.........
   PrimerR    814 C..................
   PrimerR  96107 ...................
 - - -
 Aa-122: N(allPCRHits)= 90129 (-6022)
 Aa-122: N(SingleHits)= 90125 (-6026)
 Aa-122: N(CleanHits) = 89660 (-6491)
 ◇ Amplicon Orientation:
     90121 Aa-122-PF Aa-122-PR
         8 Aa-122-PR Aa-122-PF
 ◇ Mis-Matches (top3):
   PrimerF    550 ...............A.
   PrimerF    553 C................
   PrimerF  84302 .................
   PrimerR    609 .........T.........
   PrimerR    706 C..................
   PrimerR  82488 ...................
 - - -
 Aa-123: N(allPCRHits)= 77548 (-5278)
 Aa-123: N(SingleHits)= 77538 (-5288)
 Aa-123: N(CleanHits) = 77116 (-5710)
 ◇ Amplicon Orientation:
     77536 Aa-123-PF Aa-123-PR
        12 Aa-123-PR Aa-123-PF
 ◇ Mis-Matches (top3):
   PrimerF    428 ..T..............
   PrimerF    429 ...............A.
   PrimerF  72654 .................
   PrimerR    520 .........T.........
   PrimerR    646 C..................
   PrimerR  70434 ...................
 - - -
 Aa-124: N(allPCRHits)= 41468 (-2851)
 Aa-124: N(SingleHits)= 41460 (-2859)
 Aa-124: N(CleanHits) = 41273 (-3046)
 ◇ Amplicon Orientation:
     41459 Aa-124-PF Aa-124-PR
         9 Aa-124-PR Aa-124-PF
 ◇ Mis-Matches (top3):
   PrimerF    194 ...............A.
   PrimerF    257 C................
   PrimerF  38861 .................
   PrimerR    310 C..................
   PrimerR    330 .........T.........
   PrimerR  37807 ...................
 - - -
 Aa-125: N(allPCRHits)= 86052 (-5827)
 Aa-125: N(SingleHits)= 86046 (-5833)
 Aa-125: N(CleanHits) = 85641 (-6238)
 ◇ Amplicon Orientation:
     86022 Aa-125-PF Aa-125-PR
        30 Aa-125-PR Aa-125-PF
 ◇ Mis-Matches (top3):
   PrimerF    458 ...............A.
   PrimerF    514 C................
   PrimerF  80534 .................
   PrimerR    602 .........T.........
   PrimerR    678 C..................
   PrimerR  78509 ...................
 - - -
 Aa-126: N(allPCRHits)= 68412 (-4819)
 Aa-126: N(SingleHits)= 68410 (-4821)
 Aa-126: N(CleanHits) = 68037 (-5194)
 ◇ Amplicon Orientation:
     68408 Aa-126-PF Aa-126-PR
         4 Aa-126-PR Aa-126-PF
 ◇ Mis-Matches (top3):
   PrimerF    383 ..T..............
   PrimerF    479 ...............A.
   PrimerF  63951 .................
   PrimerR    501 .........T.........
   PrimerR    579 C..................
   PrimerR  62292 ...................
 - - -
 Aa-127: N(allPCRHits)= 85600 (-6085)
 Aa-127: N(SingleHits)= 85591 (-6094)
 Aa-127: N(CleanHits) = 85216 (-6469)
 ◇ Amplicon Orientation:
     85579 Aa-127-PF Aa-127-PR
        21 Aa-127-PR Aa-127-PF
 ◇ Mis-Matches (top3):
   PrimerF    451 ..TA.............
   PrimerF    528 C................
   PrimerF  80287 .................
   PrimerR    544 .........T.........
   PrimerR    646 C..................
   PrimerR  77851 ...................
 - - -
 Aa-128: N(allPCRHits)= 86115 (-5984)
 Aa-128: N(SingleHits)= 86108 (-5991)
 Aa-128: N(CleanHits) = 85653 (-6446)
 ◇ Amplicon Orientation:
     86104 Aa-128-PF Aa-128-PR
        11 Aa-128-PR Aa-128-PF
 ◇ Mis-Matches (top3):
   PrimerF    503 ...............A.
   PrimerF    503 C................
   PrimerF  80641 .................
   PrimerR    601 C..................
   PrimerR    626 .........T.........
   PrimerR  78576 ...................
 - - -
 Aa-129: N(allPCRHits)= 80230 (-5684)
 Aa-129: N(SingleHits)= 80220 (-5694)
 Aa-129: N(CleanHits) = 79785 (-6129)
 ◇ Amplicon Orientation:
     80226 Aa-129-PF Aa-129-PR
         4 Aa-129-PR Aa-129-PF
 ◇ Mis-Matches (top3):
   PrimerF    447 ..T..............
   PrimerF    538 ...............A.
   PrimerF  74948 .................
   PrimerR    491 .........T.........
   PrimerR    666 C..................
   PrimerR  73037 ...................
 - - -
 Aa-130: N(allPCRHits)= 97442 (-6613)
 Aa-130: N(SingleHits)= 97434 (-6621)
 Aa-130: N(CleanHits) = 96905 (-7150)
 ◇ Amplicon Orientation:
     97423 Aa-130-PF Aa-130-PR
        19 Aa-130-PR Aa-130-PF
 ◇ Mis-Matches (top3):
   PrimerF    581 ...............A.
   PrimerF    588 C................
   PrimerF  91274 .................
   PrimerR    554 ..A................
   PrimerR    714 C..................
   PrimerR  89008 ...................
 - - -
 Aa-131: N(allPCRHits)= 81774 (-5667)
 Aa-131: N(SingleHits)= 81768 (-5673)
 Aa-131: N(CleanHits) = 81334 (-6107)
 ◇ Amplicon Orientation:
     81737 Aa-131-PF Aa-131-PR
        37 Aa-131-PR Aa-131-PF
 ◇ Mis-Matches (top3):
   PrimerF    437 ..T..............
   PrimerF    454 C................
   PrimerF  76724 .................
   PrimerR    535 .........T.........
   PrimerR    591 C..................
   PrimerR  74580 ...................
 - - -
 Aa-132: N(allPCRHits)= 53528 (-3802)
 Aa-132: N(SingleHits)= 53522 (-3808)
 Aa-132: N(CleanHits) = 53250 (-4080)
 ◇ Amplicon Orientation:
     53525 Aa-132-PF Aa-132-PR
         3 Aa-132-PR Aa-132-PF
 ◇ Mis-Matches (top3):
   PrimerF    312 C................
   PrimerF    363 ...............A.
   PrimerF  50065 .................
   PrimerR    337 .........T.........
   PrimerR    435 C..................
   PrimerR  48896 ...................
 - - -
 Aa-133: N(allPCRHits)= 93813 (-6357)
 Aa-133: N(SingleHits)= 93800 (-6370)
 Aa-133: N(CleanHits) = 93322 (-6848)
 ◇ Amplicon Orientation:
     93758 Aa-133-PF Aa-133-PR
        55 Aa-133-PR Aa-133-PF
 ◇ Mis-Matches (top3):
   PrimerF    449 ..T..............
   PrimerF    545 C................
   PrimerF  88028 .................
   PrimerR    528 .........T.........
   PrimerR    731 C..................
   PrimerR  85532 ...................
 - - -
 Aa-134: N(allPCRHits)= 88505 (-6063)
 Aa-134: N(SingleHits)= 88497 (-6071)
 Aa-134: N(CleanHits) = 88093 (-6475)
 ◇ Amplicon Orientation:
     88474 Aa-134-PF Aa-134-PR
        31 Aa-134-PR Aa-134-PF
 ◇ Mis-Matches (top3):
   PrimerF    473 ..T..............
   PrimerF    512 C................
   PrimerF  83045 .................
   PrimerR    561 .........T.........
   PrimerR    576 C..................
   PrimerR  81013 ...................
 - - -
 Aa-135: N(allPCRHits)= 74531 (-5407)
 Aa-135: N(SingleHits)= 74523 (-5415)
 Aa-135: N(CleanHits) = 74131 (-5807)
 ◇ Amplicon Orientation:
     74524 Aa-135-PF Aa-135-PR
         7 Aa-135-PR Aa-135-PF
 ◇ Mis-Matches (top3):
   PrimerF    418 C................
   PrimerF    519 ...............A.
   PrimerF  69772 .................
   PrimerR    451 .........T.........
   PrimerR    576 C..................
   PrimerR  68208 ...................
 - - -
 Aa-136: N(allPCRHits)= 82064 (-5650)
 Aa-136: N(SingleHits)= 82054 (-5660)
 Aa-136: N(CleanHits) = 81590 (-6124)
 ◇ Amplicon Orientation:
     82053 Aa-136-PF Aa-136-PR
        11 Aa-136-PR Aa-136-PF
 ◇ Mis-Matches (top3):
   PrimerF    418 C................
   PrimerF    527 ...............A.
   PrimerF  76851 .................
   PrimerR    524 .........T.........
   PrimerR    636 C..................
   PrimerR  74982 ...................
 - - -
 Aa-137: N(allPCRHits)= 91506 (-6687)
 Aa-137: N(SingleHits)= 91492 (-6701)
 Aa-137: N(CleanHits) = 90999 (-7194)
 ◇ Amplicon Orientation:
     91468 Aa-137-PF Aa-137-PR
        38 Aa-137-PR Aa-137-PF
 ◇ Mis-Matches (top3):
   PrimerF    486 C................
   PrimerF    524 ...............A.
   PrimerF  85650 .................
   PrimerR    575 .........T.........
   PrimerR    632 C..................
   PrimerR  83257 ...................
 - - -
 Aa-138: N(allPCRHits)= 94931 (-6623)
 Aa-138: N(SingleHits)= 94923 (-6631)
 Aa-138: N(CleanHits) = 94509 (-7045)
 ◇ Amplicon Orientation:
     94902 Aa-138-PF Aa-138-PR
        29 Aa-138-PR Aa-138-PF
 ◇ Mis-Matches (top3):
   PrimerF    567 ..T..............
   PrimerF    580 C................
   PrimerF  88762 .................
   PrimerR    515 ..A................
   PrimerR    708 C..................
   PrimerR  86874 ...................
 - - -
 Aa-139: N(allPCRHits)= 82926 (-5860)
 Aa-139: N(SingleHits)= 82916 (-5870)
 Aa-139: N(CleanHits) = 82475 (-6311)
 ◇ Amplicon Orientation:
     82921 Aa-139-PF Aa-139-PR
         5 Aa-139-PR Aa-139-PF
 ◇ Mis-Matches (top3):
   PrimerF    462 C................
   PrimerF    572 ...............A.
   PrimerF  77383 .................
   PrimerR    514 ..A................
   PrimerR    650 C..................
   PrimerR  75428 ...................
 - - -
 Aa-140: N(allPCRHits)= 27734 (-1955)
 Aa-140: N(SingleHits)= 27730 (-1959)
 Aa-140: N(CleanHits) = 27571 (-2118)
 ◇ Amplicon Orientation:
     27733 Aa-140-PF Aa-140-PR
         1 Aa-140-PR Aa-140-PF
 ◇ Mis-Matches (top3):
   PrimerF    171 C................
   PrimerF    179 ...............A.
   PrimerF  25927 .................
   PrimerR    176 ..A................
   PrimerR    186 C..................
   PrimerR  25204 ...................
 - - -
 Aa-141: N(allPCRHits)= 88184 (-6298)
 Aa-141: N(SingleHits)= 88182 (-6300)
 Aa-141: N(CleanHits) = 87707 (-6775)
 ◇ Amplicon Orientation:
     88181 Aa-141-PF Aa-141-PR
         3 Aa-141-PR Aa-141-PF
 ◇ Mis-Matches (top3):
   PrimerF    520 ..T..............
   PrimerF    588 ...............A.
   PrimerF  82359 .................
   PrimerR    494 ..A................
   PrimerR    693 C..................
   PrimerR  80169 ...................
 - - -
 Aa-142: N(allPCRHits)= 83361 (-6017)
 Aa-142: N(SingleHits)= 83348 (-6030)
 Aa-142: N(CleanHits) = 82907 (-6471)
 ◇ Amplicon Orientation:
     83359 Aa-142-PF Aa-142-PR
         2 Aa-142-PR Aa-142-PF
 ◇ Mis-Matches (top3):
   PrimerF    466 C................
   PrimerF    573 ...............A.
   PrimerF  77909 .................
   PrimerR    510 .........T.........
   PrimerR    673 C..................
   PrimerR  75708 ...................
 - - -
 Aa-143: N(allPCRHits)= 91724 (-6328)
 Aa-143: N(SingleHits)= 91716 (-6336)
 Aa-143: N(CleanHits) = 91179 (-6873)
 ◇ Amplicon Orientation:
     91691 Aa-143-PF Aa-143-PR
        33 Aa-143-PR Aa-143-PF
 ◇ Mis-Matches (top3):
   PrimerF    521 ...............A.
   PrimerF    551 C................
   PrimerF  85686 .................
   PrimerR    553 .........T.........
   PrimerR    728 C..................
   PrimerR  83506 ...................
 - - -
 Aa-144: N(allPCRHits)= 90126 (-6440)
 Aa-144: N(SingleHits)= 90120 (-6446)
 Aa-144: N(CleanHits) = 89617 (-6949)
 ◇ Amplicon Orientation:
     90110 Aa-144-PF Aa-144-PR
        16 Aa-144-PR Aa-144-PF
 ◇ Mis-Matches (top3):
   PrimerF    519 C................
   PrimerF    572 ...............A.
   PrimerF  84255 .................
   PrimerR    570 ..A................
   PrimerR    669 C..................
   PrimerR  81930 ...................
 - - -
 Aa-145: N(allPCRHits)= 78399 (-5715)
 Aa-145: N(SingleHits)= 78391 (-5723)
 Aa-145: N(CleanHits) = 77978 (-6136)
 ◇ Amplicon Orientation:
     78396 Aa-145-PF Aa-145-PR
         3 Aa-145-PR Aa-145-PF
 ◇ Mis-Matches (top3):
   PrimerF    401 ..TA.............
   PrimerF    521 ...............A.
   PrimerF  73369 .................
   PrimerR    460 .........T.........
   PrimerR    652 C..................
   PrimerR  71250 ...................
 - - -
 Aa-146: N(allPCRHits)= 78196 (-5472)
 Aa-146: N(SingleHits)= 78190 (-5478)
 Aa-146: N(CleanHits) = 77753 (-5915)
 ◇ Amplicon Orientation:
     78194 Aa-146-PF Aa-146-PR
         2 Aa-146-PR Aa-146-PF
 ◇ Mis-Matches (top3):
   PrimerF    400 C................
   PrimerF    556 ...............A.
   PrimerF  73125 .................
   PrimerR    443 ..A................
   PrimerR    566 C..................
   PrimerR  71603 ...................
 - - -
 Aa-147: N(allPCRHits)= 85268 (-5794)
 Aa-147: N(SingleHits)= 85264 (-5798)
 Aa-147: N(CleanHits) = 84871 (-6191)
 ◇ Amplicon Orientation:
     85221 Aa-147-PF Aa-147-PR
        47 Aa-147-PR Aa-147-PF
 ◇ Mis-Matches (top3):
   PrimerF    466 ..TA.............
   PrimerF    496 C................
   PrimerF  79906 .................
   PrimerR    444 ..A................
   PrimerR    543 C..................
   PrimerR  78512 ...................
 - - -
 Aa-148: N(allPCRHits)= 67860 (-4727)
 Aa-148: N(SingleHits)= 67855 (-4732)
 Aa-148: N(CleanHits) = 67538 (-5049)
 ◇ Amplicon Orientation:
     67856 Aa-148-PF Aa-148-PR
         4 Aa-148-PR Aa-148-PF
 ◇ Mis-Matches (top3):
   PrimerF    388 C................
   PrimerF    427 ...............A.
   PrimerF  63531 .................
   PrimerR    446 .........T.........
   PrimerR    537 C..................
   PrimerR  61956 ...................
 - - -
 Aa-149: N(allPCRHits)= 36592 (-2707)
 Aa-149: N(SingleHits)= 36590 (-2709)
 Aa-149: N(CleanHits) = 36392 (-2907)
 ◇ Amplicon Orientation:
     36590 Aa-149-PF Aa-149-PR
         2 Aa-149-PR Aa-149-PF
 ◇ Mis-Matches (top3):
   PrimerF    214 ..T..............
   PrimerF    247 ...............A.
   PrimerF  34229 .................
   PrimerR    194 .........T.........
   PrimerR    304 C..................
   PrimerR  33389 ...................
 - - -
 Aa-150: N(allPCRHits)= 88747 (-6196)
 Aa-150: N(SingleHits)= 88737 (-6206)
 Aa-150: N(CleanHits) = 88279 (-6664)
 ◇ Amplicon Orientation:
     88734 Aa-150-PF Aa-150-PR
        13 Aa-150-PR Aa-150-PF
 ◇ Mis-Matches (top3):
   PrimerF    511 C................
   PrimerF    547 ...............A.
   PrimerF  82995 .................
   PrimerR    531 ..A................
   PrimerR    652 C..................
   PrimerR  80854 ...................
 - - -
 Aa-151: N(allPCRHits)= 77162 (-5873)
 Aa-151: N(SingleHits)= 77154 (-5881)
 Aa-151: N(CleanHits) = 76756 (-6279)
 ◇ Amplicon Orientation:
     77126 Aa-151-PF Aa-151-PR
        36 Aa-151-PR Aa-151-PF
 ◇ Mis-Matches (top3):
   PrimerF    408 ..T..............
   PrimerF    517 C................
   PrimerF  72172 .................
   PrimerR    445 .........T.........
   PrimerR    531 C..................
   PrimerR  70279 ...................
 - - -
 Aa-152: N(allPCRHits)= 93503 (-6944)
 Aa-152: N(SingleHits)= 93485 (-6962)
 Aa-152: N(CleanHits) = 93089 (-7358)
 ◇ Amplicon Orientation:
     93471 Aa-152-PF Aa-152-PR
        32 Aa-152-PR Aa-152-PF
 ◇ Mis-Matches (top3):
   PrimerF    498 ..T..............
   PrimerF    641 C................
   PrimerF  87504 .................
   PrimerR    508 .........T.........
   PrimerR    622 C..................
   PrimerR  85312 ...................
 - - -
 Aa-153: N(allPCRHits)= 92835 (-6480)
 Aa-153: N(SingleHits)= 92821 (-6494)
 Aa-153: N(CleanHits) = 92371 (-6944)
 ◇ Amplicon Orientation:
     92797 Aa-153-PF Aa-153-PR
        38 Aa-153-PR Aa-153-PF
 ◇ Mis-Matches (top3):
   PrimerF    487 ..TA.............
   PrimerF    641 C................
   PrimerF  86948 .................
   PrimerR    606 C..................
   PrimerR    622 .........T.........
   PrimerR  84405 ...................
 - - -
 Aa-154: N(allPCRHits)= 92369 (-6249)
 Aa-154: N(SingleHits)= 92363 (-6255)
 Aa-154: N(CleanHits) = 91901 (-6717)
 ◇ Amplicon Orientation:
     92330 Aa-154-PF Aa-154-PR
        39 Aa-154-PR Aa-154-PF
 ◇ Mis-Matches (top3):
   PrimerF    460 ..T..............
   PrimerF    605 C................
   PrimerF  86577 .................
   PrimerR    523 .........T.........
   PrimerR    686 C..................
   PrimerR  84459 ...................
 - - -
 Aa-155: N(allPCRHits)= 63054 (-4319)
 Aa-155: N(SingleHits)= 63048 (-4325)
 Aa-155: N(CleanHits) = 62714 (-4659)
 ◇ Amplicon Orientation:
     63052 Aa-155-PF Aa-155-PR
         2 Aa-155-PR Aa-155-PF
 ◇ Mis-Matches (top3):
   PrimerF    331 C................
   PrimerF    438 ...............A.
   PrimerF  59023 .................
   PrimerR    378 ..A................
   PrimerR    501 C..................
   PrimerR  57290 ...................
 - - -
 Aa-156: N(allPCRHits)= 78340 (-5515)
 Aa-156: N(SingleHits)= 78332 (-5523)
 Aa-156: N(CleanHits) = 77912 (-5943)
 ◇ Amplicon Orientation:
     78324 Aa-156-PF Aa-156-PR
        16 Aa-156-PR Aa-156-PF
 ◇ Mis-Matches (top3):
   PrimerF    436 ...............A.
   PrimerF    514 C................
   PrimerF  73210 .................
   PrimerR    525 .........T.........
   PrimerR    617 C..................
   PrimerR  71033 ...................
 - - -
 Aa-157: N(allPCRHits)= 88687 (-6044)
 Aa-157: N(SingleHits)= 88682 (-6049)
 Aa-157: N(CleanHits) = 88172 (-6559)
 ◇ Amplicon Orientation:
     88654 Aa-157-PF Aa-157-PR
        33 Aa-157-PR Aa-157-PF
 ◇ Mis-Matches (top3):
   PrimerF    504 ...............A.
   PrimerF    547 C................
   PrimerF  82934 .................
   PrimerR    512 ..A................
   PrimerR    687 C..................
   PrimerR  80869 ...................
 - - -
 Aa-158: N(allPCRHits)= 30256 (-2142)
 Aa-158: N(SingleHits)= 30254 (-2144)
 Aa-158: N(CleanHits) = 30095 (-2303)
 ◇ Amplicon Orientation:
     30251 Aa-158-PF Aa-158-PR
         5 Aa-158-PR Aa-158-PF
 ◇ Mis-Matches (top3):
   PrimerF    158 C................
   PrimerF    205 ...............A.
   PrimerF  28306 .................
   PrimerR    213 ..A................
   PrimerR    239 C..................
   PrimerR  27507 ...................
 - - -
 Aa-159: N(allPCRHits)= 30153 (-2166)
 Aa-159: N(SingleHits)= 30147 (-2172)
 Aa-159: N(CleanHits) = 29966 (-2353)
 ◇ Amplicon Orientation:
     30153 Aa-159-PF Aa-159-PR
 ◇ Mis-Matches (top3):
   PrimerF    151 ..T..............
   PrimerF    205 ...............A.
   PrimerF  28247 .................
   PrimerR    190 .........T.........
   PrimerR    216 C..................
   PrimerR  27391 ...................
 - - -
 Aa-160: N(allPCRHits)= 36073 (-2562)
 Aa-160: N(SingleHits)= 36069 (-2566)
 Aa-160: N(CleanHits) = 35868 (-2767)
 ◇ Amplicon Orientation:
     36073 Aa-160-PF Aa-160-PR
 ◇ Mis-Matches (top3):
   PrimerF    214 C................
   PrimerF    266 ...............A.
   PrimerF  33644 .................
   PrimerR    189 .........T.........
   PrimerR    286 C..................
   PrimerR  32983 ...................
 - - -
................................................................................
END_In-Silico_PCR: 17:38:50 28/06/2021
================================================================================
Step D - Size Selection and Quality Filtering
--------------------------------------------------------------------------------
PRINSEQ-lite 0.20.4
Size Range    : 350-450
GC Range      : 30-70
Min Q Mean    : 20
Number of Ns  : 0
Low Complexity: dust / 30
--------------------------------------------------------------------------------
START_QualityFiltering: 17:39:15 28/06/2021
................................................................................
 Start_QF: 17:39:15 28/06/2021
  ➼ Aa-001: N(filtered)= 114099 (-730)
  ➼ Aa-002: N(filtered)= 117269 (-129)
  ➼ Aa-003: N(filtered)= 131593 (-211)
  ➼ Aa-004: N(filtered)= 114581 (-76)
  ➼ Aa-005: N(filtered)= 110569 (-151)
  ➼ Aa-006: N(filtered)= 98895 (-314)
  ➼ Aa-007: N(filtered)= 106653 (-1168)
  ➼ Aa-008: N(filtered)= 114056 (-964)
  ➼ Aa-009: N(filtered)= 72807 (-314)
  ➼ Aa-010: N(filtered)= 68434 (-265)
  ➼ Aa-011: N(filtered)= 68242 (-200)
  ➼ Aa-012: N(filtered)= 72510 (-30)
  ➼ Aa-013: N(filtered)= 64686 (-202)
  ➼ Aa-014: N(filtered)= 76226 (-388)
  ➼ Aa-015: N(filtered)= 72270 (-447)
  ➼ Aa-016: N(filtered)= 72006 (-373)
  ➼ Aa-017: N(filtered)= 113756 (-829)
  ➼ Aa-018: N(filtered)= 116312 (-1222)
  ➼ Aa-019: N(filtered)= 127600 (-3187)
  ➼ Aa-020: N(filtered)= 110695 (-179)
  ➼ Aa-021: N(filtered)= 132192 (-172)
  ➼ Aa-022: N(filtered)= 114314 (-315)
  ➼ Aa-023: N(filtered)= 91776 (-142)
  ➼ Aa-024: N(filtered)= 43136 (-269)
  ➼ Aa-025: N(filtered)= 72811 (-603)
  ➼ Aa-026: N(filtered)= 66705 (-653)
  ➼ Aa-027: N(filtered)= 65884 (-300)
  ➼ Aa-028: N(filtered)= 86141 (-43)
  ➼ Aa-029: N(filtered)= 51831 (-151)
  ➼ Aa-030: N(filtered)= 69729 (-1927)
  ➼ Aa-031: N(filtered)= 61380 (-621)
  ➼ Aa-032: N(filtered)= 81754 (-243)
  ➼ Aa-033: N(filtered)= 110363 (-2274)
  ➼ Aa-034: N(filtered)= 109234 (-1331)
  ➼ Aa-035: N(filtered)= 106574 (-235)
  ➼ Aa-036: N(filtered)= 131198 (-1406)
  ➼ Aa-037: N(filtered)= 112611 (-278)
  ➼ Aa-038: N(filtered)= 98564 (-187)
  ➼ Aa-039: N(filtered)= 76250 (-2599)
  ➼ Aa-040: N(filtered)= 95640 (-125)
  ➼ Aa-041: N(filtered)= 86217 (-567)
  ➼ Aa-042: N(filtered)= 84860 (-1637)
  ➼ Aa-044: N(filtered)= 111665 (-480)
  ➼ Aa-045: N(filtered)= 90907 (-6693)
  ➼ Aa-046: N(filtered)= 79810 (-40)
  ➼ Aa-047: N(filtered)= 81708 (-308)
  ➼ Aa-048: N(filtered)= 80070 (-279)
  ➼ Aa-049: N(filtered)= 161261 (-1920)
  ➼ Aa-050: N(filtered)= 117023 (-372)
  ➼ Aa-052: N(filtered)= 104566 (-5394)
  ➼ Aa-053: N(filtered)= 113807 (-640)
  ➼ Aa-054: N(filtered)= 106012 (-168)
  ➼ Aa-055: N(filtered)= 116234 (-546)
  ➼ Aa-056: N(filtered)= 100174 (-5760)
  ➼ Aa-057: N(filtered)= 101182 (-1088)
  ➼ Aa-058: N(filtered)= 81438 (-66)
  ➼ Aa-059: N(filtered)= 61837 (-681)
  ➼ Aa-060: N(filtered)= 129992 (-1489)
  ➼ Aa-061: N(filtered)= 97356 (-125)
  ➼ Aa-062: N(filtered)= 88964 (-480)
  ➼ Aa-063: N(filtered)= 58601 (-975)
  ➼ Aa-064: N(filtered)= 82738 (-59)
  ➼ Aa-065: N(filtered)= 68317 (-365)
  ➼ Aa-066: N(filtered)= 178381 (-8238)
  ➼ Aa-067: N(filtered)= 112300 (-3694)
  ➼ Aa-068: N(filtered)= 120917 (-202)
  ➼ Aa-069: N(filtered)= 130395 (-639)
  ➼ Aa-070: N(filtered)= 105406 (-1796)
  ➼ Aa-071: N(filtered)= 110269 (-980)
  ➼ Aa-072: N(filtered)= 76275 (-355)
  ➼ Aa-073: N(filtered)= 95350 (-58)
  ➼ Aa-074: N(filtered)= 96577 (-37)
  ➼ Aa-075: N(filtered)= 106515 (-134)
  ➼ Aa-076: N(filtered)= 135394 (-384)
  ➼ Aa-077: N(filtered)= 116437 (-2379)
  ➼ Aa-078: N(filtered)= 133705 (-386)
  ➼ Aa-079: N(filtered)= 115060 (-4215)
  ➼ Aa-080: N(filtered)= 100276 (-427)
  ➼ Aa-081: N(filtered)= 94989 (-1306)
  ➼ Aa-082: N(filtered)= 131290 (-197)
  ➼ Aa-083: N(filtered)= 116694 (-1608)
  ➼ Aa-084: N(filtered)= 101347 (-61)
  ➼ Aa-085: N(filtered)= 117909 (-1459)
  ➼ Aa-086: N(filtered)= 109921 (-9145)
  ➼ Aa-087: N(filtered)= 125351 (-329)
  ➼ Aa-088: N(filtered)= 100194 (-982)
  ➼ Aa-089: N(filtered)= 109811 (-603)
  ➼ Aa-090: N(filtered)= 104130 (-123)
  ➼ Aa-091: N(filtered)= 92962 (-116)
  ➼ Aa-092: N(filtered)= 107287 (-108)
  ➼ Aa-093: N(filtered)= 85838 (-31)
  ➼ Aa-094: N(filtered)= 89051 (-983)
  ➼ Aa-095: N(filtered)= 106314 (-75)
  ➼ Aa-096: N(filtered)= 39233 (-113)
  ➼ Aa-097: N(filtered)= 104134 (-161)
  ➼ Aa-098: N(filtered)= 113025 (-412)
  ➼ Aa-099: N(filtered)= 109046 (-1828)
  ➼ Aa-100: N(filtered)= 92121 (-72)
  ➼ Aa-101: N(filtered)= 122177 (-1655)
  ➼ Aa-102: N(filtered)= 110451 (-1015)
  ➼ Aa-103: N(filtered)= 89848 (-4755)
  ➼ Aa-104: N(filtered)= 111099 (-658)
  ➼ Aa-105: N(filtered)= 71885 (-384)
  ➼ Aa-106: N(filtered)= 76553 (-159)
  ➼ Aa-107: N(filtered)= 75439 (-69)
  ➼ Aa-108: N(filtered)= 58381 (-640)
  ➼ Aa-109: N(filtered)= 78859 (-33)
  ➼ Aa-110: N(filtered)= 81646 (-133)
  ➼ Aa-111: N(filtered)= 73348 (-197)
  ➼ Aa-112: N(filtered)= 84821 (-381)
  ➼ Aa-113: N(filtered)= 94709 (-3589)
  ➼ Aa-114: N(filtered)= 99451 (-258)
  ➼ Aa-115: N(filtered)= 90301 (-87)
  ➼ Aa-116: N(filtered)= 36455 (-23)
  ➼ Aa-117: N(filtered)= 107348 (-1164)
  ➼ Aa-118: N(filtered)= 82998 (-58)
  ➼ Aa-119: N(filtered)= 87915 (-231)
  ➼ Aa-120: N(filtered)= 32450 (-101)
  ➼ Aa-121: N(filtered)= 104267 (-306)
  ➼ Aa-122: N(filtered)= 89355 (-305)
  ➼ Aa-123: N(filtered)= 76847 (-269)
  ➼ Aa-124: N(filtered)= 41249 (-24)
  ➼ Aa-125: N(filtered)= 85533 (-108)
  ➼ Aa-126: N(filtered)= 67382 (-655)
  ➼ Aa-127: N(filtered)= 85161 (-55)
  ➼ Aa-128: N(filtered)= 85142 (-511)
  ➼ Aa-129: N(filtered)= 79081 (-704)
  ➼ Aa-130: N(filtered)= 96449 (-456)
  ➼ Aa-131: N(filtered)= 81283 (-51)
  ➼ Aa-132: N(filtered)= 53046 (-204)
  ➼ Aa-133: N(filtered)= 93271 (-51)
  ➼ Aa-134: N(filtered)= 88051 (-42)
  ➼ Aa-135: N(filtered)= 69027 (-5104)
  ➼ Aa-136: N(filtered)= 80986 (-604)
  ➼ Aa-137: N(filtered)= 90812 (-187)
  ➼ Aa-138: N(filtered)= 94308 (-201)
  ➼ Aa-139: N(filtered)= 81834 (-641)
  ➼ Aa-140: N(filtered)= 27515 (-56)
  ➼ Aa-141: N(filtered)= 87277 (-430)
  ➼ Aa-142: N(filtered)= 78451 (-4456)
  ➼ Aa-143: N(filtered)= 91058 (-121)
  ➼ Aa-144: N(filtered)= 89339 (-278)
  ➼ Aa-145: N(filtered)= 75483 (-2495)
  ➼ Aa-146: N(filtered)= 76432 (-1321)
  ➼ Aa-147: N(filtered)= 84759 (-112)
  ➼ Aa-148: N(filtered)= 66886 (-652)
  ➼ Aa-149: N(filtered)= 36332 (-60)
  ➼ Aa-150: N(filtered)= 88087 (-192)
  ➼ Aa-151: N(filtered)= 76717 (-39)
  ➼ Aa-152: N(filtered)= 93050 (-39)
  ➼ Aa-153: N(filtered)= 92302 (-69)
  ➼ Aa-154: N(filtered)= 91773 (-128)
  ➼ Aa-155: N(filtered)= 62540 (-174)
  ➼ Aa-156: N(filtered)= 77837 (-75)
  ➼ Aa-157: N(filtered)= 87966 (-206)
  ➼ Aa-158: N(filtered)= 30021 (-74)
  ➼ Aa-159: N(filtered)= 29946 (-20)
  ➼ Aa-160: N(filtered)= 35248 (-620)
 End_QF: 19:18:23 28/06/2021
................................................................................
 Start_CombineSequences: 19:18:23 28/06/2021
  ➼ N(all): 14398226 (== 14398226)
 End_CombineSequences: 19:19:56 28/06/2021
................................................................................
 Start_ReadReport: 19:19:56 28/06/2021
Total Number of Amplicons: 14398226
 End_ReadReport: 19:25:46 28/06/2021
................................................................................
END_QualityFiltering: 19:25:46 28/06/2021
================================================================================
Step E1 - UPARSE & UNOISE + 99%-, 98%-, and 97%-Identity Clustering
--------------------------------------------------------------------------------
Project: p698 / run200829 / 16S
N(sample): 158
N(sequences): 14398226
--------------------------------------------------------------------------------
UPARSE : usearch v11.0.667_i86linux64
Min Abundance Size: 2
................................................................................
UNOISE3: usearch v11.0.667_i86linux64
Min Abundance Size: 7
--------------------------------------------------------------------------------
START_E1: 09:32:14 29/06/2021
--------------------------------------------------------------------------------
 ▶ Deduplicate Amplicons
................................................................................
  De-replicate amplicons to obtain unique amplicons.
  Determine error rates of amplicon reads > *error.report
  ⇨ Number of Unique Amplicons: 6070227
--------------------------------------------------------------------------------
▶ UPARSE - Cluster OTU (97%)
................................................................................
  Clusters OTU at 97% using the UPARSE-OTU algorithm.
  ⇨ Number of OTUs: 6563
--------------------------------------------------------------------------------
▶ UNOISE3 - Amplicon Sequence Variants
................................................................................
  Uses the UNOISE algorithm to perform denoising (error-correction) of amplicon sequence variants (zero OTUs).
  ⇨ Number of ZOTUs: 11357
--------------------------------------------------------------------------------
▶ Additional Clustering
................................................................................
  Clusters ZOTUs at different identity levels (i.e. 97%,98% and 99%).
  • Sort ZOTUs by lengt
  • Cluster ZOTU with 99% id ✔
  • Cluster ZOTU with 98% id ✔
  • Cluster ZOTU with 98% id ✔
  ⇨ Number of ZOTUs 99%: 7147
  ⇨ Number of ZOTUs 98%: 5524
  ⇨ Number of ZOTUs 97%: 4431
--------------------------------------------------------------------------------
END_E1: 10:34:20 29/06/2021
================================================================================
Step E2 - Back-Mapping Amplicons to OTU
--------------------------------------------------------------------------------
usearch v11.0.667_i86linux64
Identity threshold for mapping: 0.97
--------------------------------------------------------------------------------
START_E2: 10:36:59 29/06/2021
--------------------------------------------------------------------------------
Counts per OTU (Top50):
1362337 OTU1
1141745 OTU2
 754300 OTU5
 600223 OTU6
 592488 OTU3
 504057 OTU13
 466564 OTU4
 437870 OTU9
 415211 OTU11
 340582 OTU7
 266257 OTU8
 238995 OTU10
 232958 OTU12
 227245 OTU18
 216065 OTU14
 185653 OTU24
 134130 OTU15
 111837 OTU26
  95055 OTU16
  90356 OTU19
  88742 OTU23
  86854 OTU32
  85700 OTU17
  84132 OTU20
  71723 OTU22
  69323 OTU21
  66740 OTU25
  61146 OTU4432
  58087 OTU54
  56471 OTU30
  54334 OTU29
  50299 OTU27
  44710 OTU34
  43616 OTU95
  42220 OTU35
  37063 OTU28
  36741 OTU1074
  35910 OTU50
  35017 OTU73
  32784 OTU69
  31765 OTU31
  29543 OTU47
  29510 OTU42
  29010 OTU75
  28506 OTU60
  28321 OTU81
  27537 OTU53
  26773 OTU37
  26757 OTU1383
  26687 OTU101
  26506 OTU44
................................................................................
End_E2: 11:41:16 29/06/2021
================================================================================
Step E2 - Back-Mapping Amplicons to ZOTU
----------------------------------------------------------------------------------------------------------------------------------------------------------------
usearch v11.0.667_i86linux64
Identity threshold for mapping: 0.97
--------------------------------------------------------------------------------
START_E2: 10:36:59 29/06/2021
--------------------------------------------------------------------------------
Counts per ZOTU (Top50):
1362337 ZOTU1
1032492 ZOTU2
 592488 ZOTU3
 430002 ZOTU4
 379424 ZOTU5
 341311 ZOTU6
 266218 ZOTU8
 250673 ZOTU7
 222298 ZOTU11
 210332 ZOTU10
 207348 ZOTU9
 198874 ZOTU17
 185793 ZOTU13
 176919 ZOTU12
 173716 ZOTU19
 160302 ZOTU14
 152547 ZOTU16
 131508 ZOTU15
 119312 ZOTU20
 113508 ZOTU23
 104932 ZOTU18
  97251 ZOTU35
  95051 ZOTU21
  91299 ZOTU37
  90356 ZOTU24
  85700 ZOTU22
  83564 ZOTU25
  83096 ZOTU36
  78727 ZOTU31
  71723 ZOTU27
  69323 ZOTU26
  65263 ZOTU30
  63530 ZOTU29
  60552 ZOTU33
  60440 ZOTU28
  58362 ZOTU34
  57978 ZOTU32
  56248 ZOTU48
  50797 ZOTU39
  48014 ZOTU40
  45055 ZOTU38
  44706 ZOTU54
  43757 ZOTU41
  43703 ZOTU42
  41666 ZOTU58
  39666 ZOTU43
  37940 ZOTU47
  37828 ZOTU69
  37603 ZOTU44
  37418 ZOTU56
  37063 ZOTU45
................................................................................
End_E2: 11:31:22 29/06/2021
================================================================================
Step E2 - Back-Mapping Amplicons to ZOTU_c99
--------------------------------------------------------------------------------
usearch v11.0.667_i86linux64
Identity threshold for mapping: 0.97
--------------------------------------------------------------------------------
START_E2: 10:36:59 29/06/2021
--------------------------------------------------------------------------------
Counts per ZOTU_c99 (Top50):
1362337 ZOTU1
 975196 ZOTU42
 592485 ZOTU3
 542889 ZOTU6
 437875 ZOTU4
 436714 ZOTU18
 405694 ZOTU15
 367520 ZOTU88
 365258 ZOTU313
 305895 ZOTU7
 280932 ZOTU35
 266218 ZOTU8
 236105 ZOTU12
 173789 ZOTU19
 166713 ZOTU221
 161623 ZOTU38
 160400 ZOTU14
 131555 ZOTU71
 119320 ZOTU20
 119042 ZOTU78
  95051 ZOTU21
  90356 ZOTU24
  88742 ZOTU28
  85700 ZOTU22
  85264 ZOTU126
  83494 ZOTU25
  71723 ZOTU27
  69323 ZOTU26
  69246 ZOTU94
  65261 ZOTU30
  63739 ZOTU41
  57657 ZOTU447
  56138 ZOTU48
  54001 ZOTU93
  51579 ZOTU951
  44706 ZOTU54
  42144 ZOTU75
  40663 ZOTU418
  39665 ZOTU43
  37063 ZOTU45
  36662 ZOTU46
  36498 ZOTU1144
  36135 ZOTU265
  35836 ZOTU270
  34719 ZOTU67
  33104 ZOTU290
  31581 ZOTU50
  28312 ZOTU100
  28307 ZOTU122
  27526 ZOTU522
  27474 ZOTU171
................................................................................
End_E2: 11:26:52 29/06/2021
================================================================================
Step E2 - Back-Mapping Amplicons to ZOTU_c98
--------------------------------------------------------------------------------
USEARCHusearch v11.0.667_i86linux64
Identity threshold for mapping: 0.97
--------------------------------------------------------------------------------
START_E2: 10:36:59 29/06/2021
--------------------------------------------------------------------------------
Counts per ZOTU_c98 (Top):
1362337 ZOTU1
 996504 ZOTU6394
 741858 ZOTU313
 592485 ZOTU3
 441217 ZOTU55
 437078 ZOTU18
 365356 ZOTU424
 318750 ZOTU2611
 295821 ZOTU2251
 245951 ZOTU7883
 230570 ZOTU8473
 196509 ZOTU258
 191381 ZOTU6208
 169887 ZOTU2389
 167046 ZOTU5615
 148820 ZOTU229
 136802 ZOTU23
 129123 ZOTU20
 104426 ZOTU418
  95051 ZOTU21
  90356 ZOTU24
  89988 ZOTU2760
  88742 ZOTU28
  86648 ZOTU8359
  85700 ZOTU22
  83564 ZOTU3071
  79806 ZOTU8523
  71723 ZOTU27
  69323 ZOTU26
  65135 ZOTU7177
  63878 ZOTU41
  59253 ZOTU4933
  56391 ZOTU48
  54921 ZOTU9868
  52515 ZOTU9729
  48771 ZOTU1144
  47589 ZOTU655
  44710 ZOTU54
  42877 ZOTU4905
  42144 ZOTU75
  37467 ZOTU10264
  37063 ZOTU45
  36943 ZOTU46
  36866 ZOTU11034
  35671 ZOTU290
  35596 ZOTU2757
  32652 ZOTU8585
  32389 ZOTU9280
  30358 ZOTU3506
  28520 ZOTU2607
  28290 ZOTU3802
................................................................................
End_E2: 11:20:49 29/06/2021
================================================================================
Step E2 - Back-Mapping Amplicons to ZOTU_c97
--------------------------------------------------------------------------------
USEARCHusearch v11.0.667_i86linux64
Identity threshold for mapping: 0.97
--------------------------------------------------------------------------------
START_E2: 10:36:59 29/06/2021
--------------------------------------------------------------------------------
Counts per ZOTU_c97 (Top50):
1362337 ZOTU1
 960281 ZOTU4938
 758211 ZOTU313
 592488 ZOTU3
 538670 ZOTU2611
 441107 ZOTU2386
 437265 ZOTU18
 349420 ZOTU2079
 313122 ZOTU2251
 245951 ZOTU7883
 230884 ZOTU8473
 176510 ZOTU229
 173271 ZOTU10766
 160889 ZOTU8182
 157148 ZOTU7101
 156460 ZOTU11318
 115053 ZOTU2760
 112676 ZOTU418
 105340 ZOTU295
 104981 ZOTU6716
  95051 ZOTU21
  90554 ZOTU24
  88742 ZOTU28
  85700 ZOTU22
  82512 ZOTU8768
  79925 ZOTU8523
  74348 ZOTU10264
  74215 ZOTU4933
  71723 ZOTU27
  69323 ZOTU26
  65446 ZOTU9868
  65135 ZOTU7177
  63878 ZOTU41
  56471 ZOTU48
  55184 ZOTU655
  52517 ZOTU9729
  44710 ZOTU54
  42150 ZOTU75
  40510 ZOTU5071
  40442 ZOTU2757
  38925 ZOTU2732
  37063 ZOTU45
  37026 ZOTU9908
  36807 ZOTU8897
  35675 ZOTU290
  35668 ZOTU7158
  33974 ZOTU8408
  32819 ZOTU8585
  30359 ZOTU3506
  29339 ZOTU280
  28077 ZOTU425
................................................................................
End_E2: 11:24:27 29/06/2021
================================================================================
Step E3 - Clustering Stats
--------------------------------------------------------------------------------
USEARCH: usearch v11.0.667_i86linux64
--------------------------------------------------------------------------------
START_E3: 11:53:24 29/06/2021
--------------------------------------------------------------------------------
▶ ZOTU Table Report
................................................................................
  Create summary-reports for the (Z)OTU tables > *_Count.summary  
  • Summary for OTU ✔
  • Summary for ZOTU ✔
  • Summary for ZOTU_c99 ✔
  • Summary for ZOTU_c98 ✔
  • Summary for ZOTU_c97 ✔
--------------------------------------------------------------------------------
▶ Distance matrices (for Octave plots)
................................................................................
  Pairwise distances between (Z)OTU sequences.
  • DM for OTU ✔
  • DM for ZOTU ✔
  • DM for ZOTU_c99 ✔
  • DM for ZOTU_c98 ✔
  • DM for ZOTU_c97 ✔
--------------------------------------------------------------------------------
▶ Octave plots
................................................................................
  Octave plots with low-abundance (Z)OTUs and cross-talk information.
  • Octave plot for OTU ✔
  • Octave plot for ZOTU ✔
  • Octave plot for ZOTU_c99 ✔
  • Octave plot for ZOTU_c98 ✔
  • Octave plot for ZOTU_c97 ✔
--------------------------------------------------------------------------------
▶ Approximate Phylogenetic Trees
................................................................................
  Create tree files.
  The trees will be very approximate in both cases.
  ◦ Multiple Sequence Alignments (MSA)
  MUSCLE v3.8.1551 by Robert C. Edgar
   • MSA tree for OTU ✔
   • MSA tree for ZOTU ✔
   • MSA tree for ZOTU_c99 ✔
   • MSA tree for ZOTU_c98 ✔
   • MSA tree for ZOTU_c97 ✔
  ◦ Cluster Trees (CLU)
  usearch v11.0.667_i86linux64
   • CLU tree for OTU ✔
   • CLU tree for ZOTU ✔
   • CLU tree for ZOTU_c99 ✔
   • CLU tree for ZOTU_c98 ✔
   • CLU tree for ZOTU_c97 ✔
--------------------------------------------------------------------------------
▶ Uncross
................................................................................
  Detects and filters cross-talk (sample mis-assignment) in a OTU table using the UNCROSS algorithm.
  • Uncross for for OTU ✔
  • Uncross for for ZOTU ✔
  • Uncross for for ZOTU_c99 ✔
  • Uncross for for ZOTU_c98 ✔
  • Uncross for for ZOTU_c97 ✔
--------------------------------------------------------------------------------
▶ Back-Mapping Efficiency Summary
................................................................................
N(Amplicons)      = 14398226
N(Map-2-OTU)      = 12977371 (.901)
N(Map-2-ZOTU)     = 13308147 (.924)
N(Map-2-ZOTU_c99) = 13222543 (.918)
N(Map-2-ZOTU_c98) = 12993232 (.902)
N(Map-2-ZOTU_c97) = 12683054 (.880)
--------------------------------------------------------------------------------
▶ Back-Mapping Efficiency per Sample for OTUs
................................................................................
Aa-001-OTU: N(raw)=131798	N(clean)=114099	N(mapped)=99605	r1=0.756	r2=0.873
Aa-002-OTU: N(raw)=133319	N(clean)=117269	N(mapped)=97418	r1=0.731	r2=0.831
Aa-003-OTU: N(raw)=150166	N(clean)=131593	N(mapped)=114305	r1=0.761	r2=0.869
Aa-004-OTU: N(raw)=129191	N(clean)=114581	N(mapped)=107198	r1=0.830	r2=0.936
Aa-005-OTU: N(raw)=127166	N(clean)=110569	N(mapped)=92055	r1=0.724	r2=0.833
Aa-006-OTU: N(raw)=113610	N(clean)=98895	N(mapped)=87925	r1=0.774	r2=0.889
Aa-007-OTU: N(raw)=122637	N(clean)=106653	N(mapped)=93377	r1=0.761	r2=0.876
Aa-008-OTU: N(raw)=131147	N(clean)=114056	N(mapped)=100606	r1=0.767	r2=0.882
Aa-009-OTU: N(raw)=83012	N(clean)=72807	N(mapped)=66383	r1=0.800	r2=0.912
Aa-010-OTU: N(raw)=77967	N(clean)=68434	N(mapped)=59834	r1=0.767	r2=0.874
Aa-011-OTU: N(raw)=78294	N(clean)=68242	N(mapped)=62317	r1=0.796	r2=0.913
Aa-012-OTU: N(raw)=82733	N(clean)=72510	N(mapped)=59395	r1=0.718	r2=0.819
Aa-013-OTU: N(raw)=74099	N(clean)=64686	N(mapped)=58348	r1=0.787	r2=0.902
Aa-014-OTU: N(raw)=87360	N(clean)=76226	N(mapped)=67600	r1=0.774	r2=0.887
Aa-015-OTU: N(raw)=82264	N(clean)=72270	N(mapped)=64196	r1=0.780	r2=0.888
Aa-016-OTU: N(raw)=81732	N(clean)=72006	N(mapped)=62936	r1=0.770	r2=0.874
Aa-017-OTU: N(raw)=130705	N(clean)=113756	N(mapped)=99915	r1=0.764	r2=0.878
Aa-018-OTU: N(raw)=133703	N(clean)=116312	N(mapped)=103666	r1=0.775	r2=0.891
Aa-019-OTU: N(raw)=150317	N(clean)=127600	N(mapped)=112921	r1=0.751	r2=0.885
Aa-020-OTU: N(raw)=127361	N(clean)=110695	N(mapped)=94698	r1=0.744	r2=0.855
Aa-021-OTU: N(raw)=151184	N(clean)=132192	N(mapped)=112796	r1=0.746	r2=0.853
Aa-022-OTU: N(raw)=132640	N(clean)=114314	N(mapped)=105182	r1=0.793	r2=0.920
Aa-023-OTU: N(raw)=104521	N(clean)=91776	N(mapped)=76566	r1=0.733	r2=0.834
Aa-024-OTU: N(raw)=50080	N(clean)=43136	N(mapped)=39732	r1=0.793	r2=0.921
Aa-025-OTU: N(raw)=84211	N(clean)=72811	N(mapped)=67646	r1=0.803	r2=0.929
Aa-026-OTU: N(raw)=77037	N(clean)=66705	N(mapped)=62759	r1=0.815	r2=0.941
Aa-027-OTU: N(raw)=76835	N(clean)=65884	N(mapped)=56523	r1=0.736	r2=0.858
Aa-028-OTU: N(raw)=97842	N(clean)=86141	N(mapped)=70842	r1=0.724	r2=0.822
Aa-029-OTU: N(raw)=62867	N(clean)=51831	N(mapped)=48068	r1=0.765	r2=0.927
Aa-030-OTU: N(raw)=82134	N(clean)=69729	N(mapped)=64802	r1=0.789	r2=0.929
Aa-031-OTU: N(raw)=70355	N(clean)=61380	N(mapped)=57296	r1=0.814	r2=0.933
Aa-032-OTU: N(raw)=93759	N(clean)=81754	N(mapped)=62074	r1=0.662	r2=0.759
Aa-033-OTU: N(raw)=128223	N(clean)=110363	N(mapped)=93856	r1=0.732	r2=0.850
Aa-034-OTU: N(raw)=123796	N(clean)=109234	N(mapped)=105574	r1=0.853	r2=0.966
Aa-035-OTU: N(raw)=120362	N(clean)=106574	N(mapped)=93759	r1=0.779	r2=0.880
Aa-036-OTU: N(raw)=148859	N(clean)=131198	N(mapped)=123045	r1=0.827	r2=0.938
Aa-037-OTU: N(raw)=127789	N(clean)=112611	N(mapped)=103788	r1=0.812	r2=0.922
Aa-038-OTU: N(raw)=111615	N(clean)=98564	N(mapped)=82131	r1=0.736	r2=0.833
Aa-039-OTU: N(raw)=89640	N(clean)=76250	N(mapped)=72184	r1=0.805	r2=0.947
Aa-040-OTU: N(raw)=107728	N(clean)=95640	N(mapped)=85226	r1=0.791	r2=0.891
Aa-041-OTU: N(raw)=98583	N(clean)=86217	N(mapped)=79110	r1=0.802	r2=0.918
Aa-042-OTU: N(raw)=99800	N(clean)=84860	N(mapped)=79117	r1=0.793	r2=0.932
Aa-044-OTU: N(raw)=126758	N(clean)=111665	N(mapped)=107352	r1=0.847	r2=0.961
Aa-045-OTU: N(raw)=112434	N(clean)=90907	N(mapped)=85989	r1=0.765	r2=0.946
Aa-046-OTU: N(raw)=90721	N(clean)=79810	N(mapped)=67185	r1=0.741	r2=0.842
Aa-047-OTU: N(raw)=93132	N(clean)=81708	N(mapped)=72997	r1=0.784	r2=0.893
Aa-048-OTU: N(raw)=92413	N(clean)=80070	N(mapped)=76663	r1=0.830	r2=0.957
Aa-049-OTU: N(raw)=186050	N(clean)=161261	N(mapped)=152993	r1=0.822	r2=0.949
Aa-050-OTU: N(raw)=132832	N(clean)=117023	N(mapped)=109255	r1=0.823	r2=0.934
Aa-052-OTU: N(raw)=125518	N(clean)=104566	N(mapped)=99997	r1=0.797	r2=0.956
Aa-053-OTU: N(raw)=131723	N(clean)=113807	N(mapped)=107266	r1=0.814	r2=0.943
Aa-054-OTU: N(raw)=120332	N(clean)=106012	N(mapped)=94611	r1=0.786	r2=0.892
Aa-055-OTU: N(raw)=133139	N(clean)=116234	N(mapped)=105820	r1=0.795	r2=0.910
Aa-056-OTU: N(raw)=120707	N(clean)=100174	N(mapped)=95371	r1=0.790	r2=0.952
Aa-057-OTU: N(raw)=117472	N(clean)=101182	N(mapped)=96792	r1=0.824	r2=0.957
Aa-058-OTU: N(raw)=92107	N(clean)=81438	N(mapped)=63109	r1=0.685	r2=0.775
Aa-059-OTU: N(raw)=72146	N(clean)=61837	N(mapped)=58039	r1=0.804	r2=0.939
Aa-060-OTU: N(raw)=151795	N(clean)=129992	N(mapped)=123872	r1=0.816	r2=0.953
Aa-061-OTU: N(raw)=110521	N(clean)=97356	N(mapped)=87638	r1=0.793	r2=0.900
Aa-062-OTU: N(raw)=101596	N(clean)=88964	N(mapped)=83686	r1=0.824	r2=0.941
Aa-063-OTU: N(raw)=68663	N(clean)=58601	N(mapped)=55438	r1=0.807	r2=0.946
Aa-064-OTU: N(raw)=93740	N(clean)=82738	N(mapped)=69261	r1=0.739	r2=0.837
Aa-065-OTU: N(raw)=78589	N(clean)=68317	N(mapped)=64068	r1=0.815	r2=0.938
Aa-066-OTU: N(raw)=214033	N(clean)=178381	N(mapped)=170640	r1=0.797	r2=0.957
Aa-067-OTU: N(raw)=131842	N(clean)=112300	N(mapped)=107449	r1=0.815	r2=0.957
Aa-068-OTU: N(raw)=138459	N(clean)=120917	N(mapped)=109714	r1=0.792	r2=0.907
Aa-069-OTU: N(raw)=149201	N(clean)=130395	N(mapped)=123677	r1=0.829	r2=0.948
Aa-070-OTU: N(raw)=123649	N(clean)=105406	N(mapped)=99632	r1=0.806	r2=0.945
Aa-071-OTU: N(raw)=127670	N(clean)=110269	N(mapped)=103610	r1=0.812	r2=0.940
Aa-072-OTU: N(raw)=87948	N(clean)=76275	N(mapped)=72796	r1=0.828	r2=0.954
Aa-073-OTU: N(raw)=107890	N(clean)=95350	N(mapped)=82130	r1=0.761	r2=0.861
Aa-074-OTU: N(raw)=110120	N(clean)=96577	N(mapped)=80901	r1=0.735	r2=0.838
Aa-075-OTU: N(raw)=122219	N(clean)=106515	N(mapped)=87959	r1=0.720	r2=0.826
Aa-076-OTU: N(raw)=154112	N(clean)=135394	N(mapped)=129261	r1=0.839	r2=0.955
Aa-077-OTU: N(raw)=136588	N(clean)=116437	N(mapped)=108555	r1=0.795	r2=0.932
Aa-078-OTU: N(raw)=150936	N(clean)=133705	N(mapped)=124996	r1=0.828	r2=0.935
Aa-079-OTU: N(raw)=136797	N(clean)=115060	N(mapped)=108400	r1=0.792	r2=0.942
Aa-080-OTU: N(raw)=114932	N(clean)=100276	N(mapped)=94257	r1=0.820	r2=0.940
Aa-081-OTU: N(raw)=110008	N(clean)=94989	N(mapped)=91060	r1=0.828	r2=0.959
Aa-082-OTU: N(raw)=149371	N(clean)=131290	N(mapped)=117175	r1=0.784	r2=0.892
Aa-083-OTU: N(raw)=135154	N(clean)=116694	N(mapped)=102407	r1=0.758	r2=0.878
Aa-084-OTU: N(raw)=114913	N(clean)=101347	N(mapped)=84547	r1=0.736	r2=0.834
Aa-085-OTU: N(raw)=136067	N(clean)=117909	N(mapped)=110228	r1=0.810	r2=0.935
Aa-086-OTU: N(raw)=135828	N(clean)=109921	N(mapped)=103481	r1=0.762	r2=0.941
Aa-087-OTU: N(raw)=143351	N(clean)=125351	N(mapped)=119404	r1=0.833	r2=0.953
Aa-088-OTU: N(raw)=114543	N(clean)=100194	N(mapped)=94205	r1=0.822	r2=0.940
Aa-089-OTU: N(raw)=124234	N(clean)=109811	N(mapped)=104136	r1=0.838	r2=0.948
Aa-090-OTU: N(raw)=117849	N(clean)=104130	N(mapped)=82486	r1=0.700	r2=0.792
Aa-091-OTU: N(raw)=104946	N(clean)=92962	N(mapped)=76074	r1=0.725	r2=0.818
Aa-092-OTU: N(raw)=121343	N(clean)=107287	N(mapped)=91648	r1=0.755	r2=0.854
Aa-093-OTU: N(raw)=97636	N(clean)=85838	N(mapped)=66832	r1=0.685	r2=0.779
Aa-094-OTU: N(raw)=103269	N(clean)=89051	N(mapped)=83908	r1=0.813	r2=0.942
Aa-095-OTU: N(raw)=120066	N(clean)=106314	N(mapped)=93720	r1=0.781	r2=0.882
Aa-096-OTU: N(raw)=44937	N(clean)=39233	N(mapped)=37090	r1=0.825	r2=0.945
Aa-097-OTU: N(raw)=119568	N(clean)=104134	N(mapped)=95604	r1=0.800	r2=0.918
Aa-098-OTU: N(raw)=130177	N(clean)=113025	N(mapped)=102535	r1=0.788	r2=0.907
Aa-099-OTU: N(raw)=126208	N(clean)=109046	N(mapped)=99612	r1=0.789	r2=0.913
Aa-100-OTU: N(raw)=104261	N(clean)=92121	N(mapped)=70059	r1=0.672	r2=0.761
Aa-101-OTU: N(raw)=140192	N(clean)=122177	N(mapped)=110387	r1=0.787	r2=0.904
Aa-102-OTU: N(raw)=127313	N(clean)=110451	N(mapped)=101287	r1=0.796	r2=0.917
Aa-103-OTU: N(raw)=108295	N(clean)=89848	N(mapped)=83164	r1=0.768	r2=0.926
Aa-104-OTU: N(raw)=127728	N(clean)=111099	N(mapped)=102012	r1=0.799	r2=0.918
Aa-105-OTU: N(raw)=82421	N(clean)=71885	N(mapped)=65495	r1=0.795	r2=0.911
Aa-106-OTU: N(raw)=88112	N(clean)=76553	N(mapped)=67771	r1=0.769	r2=0.885
Aa-107-OTU: N(raw)=84456	N(clean)=75439	N(mapped)=67699	r1=0.802	r2=0.897
Aa-108-OTU: N(raw)=67257	N(clean)=58381	N(mapped)=54146	r1=0.805	r2=0.927
Aa-109-OTU: N(raw)=88235	N(clean)=78859	N(mapped)=68585	r1=0.777	r2=0.870
Aa-110-OTU: N(raw)=91996	N(clean)=81646	N(mapped)=72710	r1=0.790	r2=0.891
Aa-111-OTU: N(raw)=83345	N(clean)=73348	N(mapped)=67627	r1=0.811	r2=0.922
Aa-112-OTU: N(raw)=94940	N(clean)=84821	N(mapped)=79676	r1=0.839	r2=0.939
Aa-113-OTU: N(raw)=112092	N(clean)=94709	N(mapped)=88865	r1=0.793	r2=0.938
Aa-114-OTU: N(raw)=112935	N(clean)=99451	N(mapped)=88544	r1=0.784	r2=0.890
Aa-115-OTU: N(raw)=102590	N(clean)=90301	N(mapped)=67920	r1=0.662	r2=0.752
Aa-116-OTU: N(raw)=41254	N(clean)=36455	N(mapped)=32362	r1=0.784	r2=0.888
Aa-117-OTU: N(raw)=123194	N(clean)=107348	N(mapped)=100658	r1=0.817	r2=0.938
Aa-118-OTU: N(raw)=94014	N(clean)=82998	N(mapped)=66930	r1=0.712	r2=0.806
Aa-119-OTU: N(raw)=99263	N(clean)=87915	N(mapped)=78813	r1=0.794	r2=0.896
Aa-120-OTU: N(raw)=37429	N(clean)=32450	N(mapped)=30067	r1=0.803	r2=0.927
Aa-121-OTU: N(raw)=117701	N(clean)=104267	N(mapped)=98638	r1=0.838	r2=0.946
Aa-122-OTU: N(raw)=101224	N(clean)=89355	N(mapped)=84128	r1=0.831	r2=0.942
Aa-123-OTU: N(raw)=86648	N(clean)=76847	N(mapped)=71157	r1=0.821	r2=0.926
Aa-124-OTU: N(raw)=46346	N(clean)=41249	N(mapped)=36933	r1=0.797	r2=0.895
Aa-125-OTU: N(raw)=96053	N(clean)=85533	N(mapped)=79836	r1=0.831	r2=0.933
Aa-126-OTU: N(raw)=77504	N(clean)=67382	N(mapped)=63527	r1=0.820	r2=0.943
Aa-127-OTU: N(raw)=95574	N(clean)=85161	N(mapped)=71534	r1=0.748	r2=0.840
Aa-128-OTU: N(raw)=96710	N(clean)=85142	N(mapped)=73901	r1=0.764	r2=0.868
Aa-129-OTU: N(raw)=90648	N(clean)=79081	N(mapped)=71807	r1=0.792	r2=0.908
Aa-130-OTU: N(raw)=109340	N(clean)=96449	N(mapped)=91566	r1=0.837	r2=0.949
Aa-131-OTU: N(raw)=91254	N(clean)=81283	N(mapped)=68088	r1=0.746	r2=0.838
Aa-132-OTU: N(raw)=60914	N(clean)=53046	N(mapped)=50032	r1=0.821	r2=0.943
Aa-133-OTU: N(raw)=104297	N(clean)=93271	N(mapped)=85752	r1=0.822	r2=0.919
Aa-134-OTU: N(raw)=98495	N(clean)=88051	N(mapped)=76660	r1=0.778	r2=0.871
Aa-135-OTU: N(raw)=84265	N(clean)=69027	N(mapped)=64389	r1=0.764	r2=0.933
Aa-136-OTU: N(raw)=93320	N(clean)=80986	N(mapped)=72100	r1=0.773	r2=0.890
Aa-137-OTU: N(raw)=102984	N(clean)=90812	N(mapped)=80552	r1=0.782	r2=0.887
Aa-138-OTU: N(raw)=107426	N(clean)=94308	N(mapped)=82290	r1=0.766	r2=0.873
Aa-139-OTU: N(raw)=93869	N(clean)=81834	N(mapped)=74964	r1=0.799	r2=0.916
Aa-140-OTU: N(raw)=31821	N(clean)=27515	N(mapped)=25647	r1=0.806	r2=0.932
Aa-141-OTU: N(raw)=99759	N(clean)=87277	N(mapped)=81261	r1=0.815	r2=0.931
Aa-142-OTU: N(raw)=95360	N(clean)=78451	N(mapped)=72321	r1=0.758	r2=0.922
Aa-143-OTU: N(raw)=102739	N(clean)=91058	N(mapped)=84591	r1=0.823	r2=0.929
Aa-144-OTU: N(raw)=102574	N(clean)=89339	N(mapped)=79838	r1=0.778	r2=0.894
Aa-145-OTU: N(raw)=89041	N(clean)=75483	N(mapped)=71139	r1=0.799	r2=0.942
Aa-146-OTU: N(raw)=88676	N(clean)=76432	N(mapped)=71811	r1=0.810	r2=0.940
Aa-147-OTU: N(raw)=95333	N(clean)=84759	N(mapped)=76088	r1=0.798	r2=0.898
Aa-148-OTU: N(raw)=76843	N(clean)=66886	N(mapped)=62080	r1=0.808	r2=0.928
Aa-149-OTU: N(raw)=41488	N(clean)=36332	N(mapped)=34201	r1=0.824	r2=0.941
Aa-150-OTU: N(raw)=99871	N(clean)=88087	N(mapped)=79471	r1=0.796	r2=0.902
Aa-151-OTU: N(raw)=86611	N(clean)=76717	N(mapped)=59777	r1=0.690	r2=0.779
Aa-152-OTU: N(raw)=104756	N(clean)=93050	N(mapped)=66511	r1=0.635	r2=0.715
Aa-153-OTU: N(raw)=103797	N(clean)=92302	N(mapped)=79682	r1=0.768	r2=0.863
Aa-154-OTU: N(raw)=103714	N(clean)=91773	N(mapped)=82428	r1=0.795	r2=0.898
Aa-155-OTU: N(raw)=71466	N(clean)=62540	N(mapped)=58071	r1=0.813	r2=0.929
Aa-156-OTU: N(raw)=88108	N(clean)=77837	N(mapped)=72417	r1=0.822	r2=0.930
Aa-157-OTU: N(raw)=99577	N(clean)=87966	N(mapped)=83223	r1=0.836	r2=0.946
Aa-158-OTU: N(raw)=34406	N(clean)=30021	N(mapped)=27138	r1=0.789	r2=0.904
Aa-159-OTU: N(raw)=34201	N(clean)=29946	N(mapped)=28781	r1=0.842	r2=0.961
Aa-160-OTU: N(raw)=41348	N(clean)=35248	N(mapped)=33959	r1=0.821	r2=0.963

▶ Back-Mapping Efficiency per Sample for ZOTUs
................................................................................
Aa-001-ZOTU: N(raw)=131798	N(clean)=114099	N(mapped)=104202	r1=0.791	r2=0.913
Aa-002-ZOTU: N(raw)=133319	N(clean)=117269	N(mapped)=103573	r1=0.777	r2=0.883
Aa-003-ZOTU: N(raw)=150166	N(clean)=131593	N(mapped)=117013	r1=0.779	r2=0.889
Aa-004-ZOTU: N(raw)=129191	N(clean)=114581	N(mapped)=107571	r1=0.833	r2=0.939
Aa-005-ZOTU: N(raw)=127166	N(clean)=110569	N(mapped)=95589	r1=0.752	r2=0.865
Aa-006-ZOTU: N(raw)=113610	N(clean)=98895	N(mapped)=90658	r1=0.798	r2=0.917
Aa-007-ZOTU: N(raw)=122637	N(clean)=106653	N(mapped)=97335	r1=0.794	r2=0.913
Aa-008-ZOTU: N(raw)=131147	N(clean)=114056	N(mapped)=105009	r1=0.801	r2=0.921
Aa-009-ZOTU: N(raw)=83012	N(clean)=72807	N(mapped)=67541	r1=0.814	r2=0.928
Aa-010-ZOTU: N(raw)=77967	N(clean)=68434	N(mapped)=61798	r1=0.793	r2=0.903
Aa-011-ZOTU: N(raw)=78294	N(clean)=68242	N(mapped)=64423	r1=0.823	r2=0.944
Aa-012-ZOTU: N(raw)=82733	N(clean)=72510	N(mapped)=60333	r1=0.729	r2=0.832
Aa-013-ZOTU: N(raw)=74099	N(clean)=64686	N(mapped)=60387	r1=0.815	r2=0.934
Aa-014-ZOTU: N(raw)=87360	N(clean)=76226	N(mapped)=70648	r1=0.809	r2=0.927
Aa-015-ZOTU: N(raw)=82264	N(clean)=72270	N(mapped)=66940	r1=0.814	r2=0.926
Aa-016-ZOTU: N(raw)=81732	N(clean)=72006	N(mapped)=66010	r1=0.808	r2=0.917
Aa-017-ZOTU: N(raw)=130705	N(clean)=113756	N(mapped)=102569	r1=0.785	r2=0.902
Aa-018-ZOTU: N(raw)=133703	N(clean)=116312	N(mapped)=106534	r1=0.797	r2=0.916
Aa-019-ZOTU: N(raw)=150317	N(clean)=127600	N(mapped)=117281	r1=0.780	r2=0.919
Aa-020-ZOTU: N(raw)=127361	N(clean)=110695	N(mapped)=98264	r1=0.772	r2=0.888
Aa-021-ZOTU: N(raw)=151184	N(clean)=132192	N(mapped)=117676	r1=0.778	r2=0.890
Aa-022-ZOTU: N(raw)=132640	N(clean)=114314	N(mapped)=107519	r1=0.811	r2=0.941
Aa-023-ZOTU: N(raw)=104521	N(clean)=91776	N(mapped)=79882	r1=0.764	r2=0.870
Aa-024-ZOTU: N(raw)=50080	N(clean)=43136	N(mapped)=40671	r1=0.812	r2=0.943
Aa-025-ZOTU: N(raw)=84211	N(clean)=72811	N(mapped)=69229	r1=0.822	r2=0.951
Aa-026-ZOTU: N(raw)=77037	N(clean)=66705	N(mapped)=63869	r1=0.829	r2=0.957
Aa-027-ZOTU: N(raw)=76835	N(clean)=65884	N(mapped)=57646	r1=0.750	r2=0.875
Aa-028-ZOTU: N(raw)=97842	N(clean)=86141	N(mapped)=74627	r1=0.763	r2=0.866
Aa-029-ZOTU: N(raw)=62867	N(clean)=51831	N(mapped)=48437	r1=0.770	r2=0.935
Aa-030-ZOTU: N(raw)=82134	N(clean)=69729	N(mapped)=66926	r1=0.815	r2=0.960
Aa-031-ZOTU: N(raw)=70355	N(clean)=61380	N(mapped)=58802	r1=0.836	r2=0.958
Aa-032-ZOTU: N(raw)=93759	N(clean)=81754	N(mapped)=64025	r1=0.683	r2=0.783
Aa-033-ZOTU: N(raw)=128223	N(clean)=110363	N(mapped)=96875	r1=0.756	r2=0.878
Aa-034-ZOTU: N(raw)=123796	N(clean)=109234	N(mapped)=105782	r1=0.854	r2=0.968
Aa-035-ZOTU: N(raw)=120362	N(clean)=106574	N(mapped)=96528	r1=0.802	r2=0.906
Aa-036-ZOTU: N(raw)=148859	N(clean)=131198	N(mapped)=124407	r1=0.836	r2=0.948
Aa-037-ZOTU: N(raw)=127789	N(clean)=112611	N(mapped)=104636	r1=0.819	r2=0.929
Aa-038-ZOTU: N(raw)=111615	N(clean)=98564	N(mapped)=83383	r1=0.747	r2=0.846
Aa-039-ZOTU: N(raw)=89640	N(clean)=76250	N(mapped)=73637	r1=0.821	r2=0.966
Aa-040-ZOTU: N(raw)=107728	N(clean)=95640	N(mapped)=87494	r1=0.812	r2=0.915
Aa-041-ZOTU: N(raw)=98583	N(clean)=86217	N(mapped)=81037	r1=0.822	r2=0.940
Aa-042-ZOTU: N(raw)=99800	N(clean)=84860	N(mapped)=81052	r1=0.812	r2=0.955
Aa-044-ZOTU: N(raw)=126758	N(clean)=111665	N(mapped)=107597	r1=0.849	r2=0.964
Aa-045-ZOTU: N(raw)=112434	N(clean)=90907	N(mapped)=87525	r1=0.778	r2=0.963
Aa-046-ZOTU: N(raw)=90721	N(clean)=79810	N(mapped)=73937	r1=0.815	r2=0.926
Aa-047-ZOTU: N(raw)=93132	N(clean)=81708	N(mapped)=76211	r1=0.818	r2=0.933
Aa-048-ZOTU: N(raw)=92413	N(clean)=80070	N(mapped)=77582	r1=0.840	r2=0.969
Aa-049-ZOTU: N(raw)=186050	N(clean)=161261	N(mapped)=156090	r1=0.839	r2=0.968
Aa-050-ZOTU: N(raw)=132832	N(clean)=117023	N(mapped)=110902	r1=0.835	r2=0.948
Aa-052-ZOTU: N(raw)=125518	N(clean)=104566	N(mapped)=101096	r1=0.805	r2=0.967
Aa-053-ZOTU: N(raw)=131723	N(clean)=113807	N(mapped)=109089	r1=0.828	r2=0.959
Aa-054-ZOTU: N(raw)=120332	N(clean)=106012	N(mapped)=97771	r1=0.813	r2=0.922
Aa-055-ZOTU: N(raw)=133139	N(clean)=116234	N(mapped)=110144	r1=0.827	r2=0.948
Aa-056-ZOTU: N(raw)=120707	N(clean)=100174	N(mapped)=96743	r1=0.801	r2=0.966
Aa-057-ZOTU: N(raw)=117472	N(clean)=101182	N(mapped)=97831	r1=0.833	r2=0.967
Aa-058-ZOTU: N(raw)=92107	N(clean)=81438	N(mapped)=70008	r1=0.760	r2=0.860
Aa-059-ZOTU: N(raw)=72146	N(clean)=61837	N(mapped)=59218	r1=0.821	r2=0.958
Aa-060-ZOTU: N(raw)=151795	N(clean)=129992	N(mapped)=125754	r1=0.828	r2=0.967
Aa-061-ZOTU: N(raw)=110521	N(clean)=97356	N(mapped)=89710	r1=0.812	r2=0.921
Aa-062-ZOTU: N(raw)=101596	N(clean)=88964	N(mapped)=84478	r1=0.832	r2=0.950
Aa-063-ZOTU: N(raw)=68663	N(clean)=58601	N(mapped)=56046	r1=0.816	r2=0.956
Aa-064-ZOTU: N(raw)=93740	N(clean)=82738	N(mapped)=73664	r1=0.786	r2=0.890
Aa-065-ZOTU: N(raw)=78589	N(clean)=68317	N(mapped)=64803	r1=0.825	r2=0.949
Aa-066-ZOTU: N(raw)=214033	N(clean)=178381	N(mapped)=172722	r1=0.807	r2=0.968
Aa-067-ZOTU: N(raw)=131842	N(clean)=112300	N(mapped)=108061	r1=0.820	r2=0.962
Aa-068-ZOTU: N(raw)=138459	N(clean)=120917	N(mapped)=113465	r1=0.819	r2=0.938
Aa-069-ZOTU: N(raw)=149201	N(clean)=130395	N(mapped)=124763	r1=0.836	r2=0.957
Aa-070-ZOTU: N(raw)=123649	N(clean)=105406	N(mapped)=101514	r1=0.821	r2=0.963
Aa-071-ZOTU: N(raw)=127670	N(clean)=110269	N(mapped)=104833	r1=0.821	r2=0.951
Aa-072-ZOTU: N(raw)=87948	N(clean)=76275	N(mapped)=73967	r1=0.841	r2=0.970
Aa-073-ZOTU: N(raw)=107890	N(clean)=95350	N(mapped)=84307	r1=0.781	r2=0.884
Aa-074-ZOTU: N(raw)=110120	N(clean)=96577	N(mapped)=85733	r1=0.779	r2=0.888
Aa-075-ZOTU: N(raw)=122219	N(clean)=106515	N(mapped)=92963	r1=0.761	r2=0.873
Aa-076-ZOTU: N(raw)=154112	N(clean)=135394	N(mapped)=129812	r1=0.842	r2=0.959
Aa-077-ZOTU: N(raw)=136588	N(clean)=116437	N(mapped)=111357	r1=0.815	r2=0.956
Aa-078-ZOTU: N(raw)=150936	N(clean)=133705	N(mapped)=125095	r1=0.829	r2=0.936
Aa-079-ZOTU: N(raw)=136797	N(clean)=115060	N(mapped)=110177	r1=0.805	r2=0.958
Aa-080-ZOTU: N(raw)=114932	N(clean)=100276	N(mapped)=95972	r1=0.835	r2=0.957
Aa-081-ZOTU: N(raw)=110008	N(clean)=94989	N(mapped)=91256	r1=0.830	r2=0.961
Aa-082-ZOTU: N(raw)=149371	N(clean)=131290	N(mapped)=118842	r1=0.796	r2=0.905
Aa-083-ZOTU: N(raw)=135154	N(clean)=116694	N(mapped)=104434	r1=0.773	r2=0.895
Aa-084-ZOTU: N(raw)=114913	N(clean)=101347	N(mapped)=88808	r1=0.773	r2=0.876
Aa-085-ZOTU: N(raw)=136067	N(clean)=117909	N(mapped)=111559	r1=0.820	r2=0.946
Aa-086-ZOTU: N(raw)=135828	N(clean)=109921	N(mapped)=105291	r1=0.775	r2=0.958
Aa-087-ZOTU: N(raw)=143351	N(clean)=125351	N(mapped)=120645	r1=0.842	r2=0.962
Aa-088-ZOTU: N(raw)=114543	N(clean)=100194	N(mapped)=95216	r1=0.831	r2=0.950
Aa-089-ZOTU: N(raw)=124234	N(clean)=109811	N(mapped)=105079	r1=0.846	r2=0.957
Aa-090-ZOTU: N(raw)=117849	N(clean)=104130	N(mapped)=87658	r1=0.744	r2=0.842
Aa-091-ZOTU: N(raw)=104946	N(clean)=92962	N(mapped)=81604	r1=0.778	r2=0.878
Aa-092-ZOTU: N(raw)=121343	N(clean)=107287	N(mapped)=93799	r1=0.773	r2=0.874
Aa-093-ZOTU: N(raw)=97636	N(clean)=85838	N(mapped)=74371	r1=0.762	r2=0.866
Aa-094-ZOTU: N(raw)=103269	N(clean)=89051	N(mapped)=85001	r1=0.823	r2=0.955
Aa-095-ZOTU: N(raw)=120066	N(clean)=106314	N(mapped)=95782	r1=0.798	r2=0.901
Aa-096-ZOTU: N(raw)=44937	N(clean)=39233	N(mapped)=37588	r1=0.836	r2=0.958
Aa-097-ZOTU: N(raw)=119568	N(clean)=104134	N(mapped)=96772	r1=0.809	r2=0.929
Aa-098-ZOTU: N(raw)=130177	N(clean)=113025	N(mapped)=104560	r1=0.803	r2=0.925
Aa-099-ZOTU: N(raw)=126208	N(clean)=109046	N(mapped)=101308	r1=0.803	r2=0.929
Aa-100-ZOTU: N(raw)=104261	N(clean)=92121	N(mapped)=78834	r1=0.756	r2=0.856
Aa-101-ZOTU: N(raw)=140192	N(clean)=122177	N(mapped)=114219	r1=0.815	r2=0.935
Aa-102-ZOTU: N(raw)=127313	N(clean)=110451	N(mapped)=104019	r1=0.817	r2=0.942
Aa-103-ZOTU: N(raw)=108295	N(clean)=89848	N(mapped)=84483	r1=0.780	r2=0.940
Aa-104-ZOTU: N(raw)=127728	N(clean)=111099	N(mapped)=104310	r1=0.817	r2=0.939
Aa-105-ZOTU: N(raw)=82421	N(clean)=71885	N(mapped)=66599	r1=0.808	r2=0.926
Aa-106-ZOTU: N(raw)=88112	N(clean)=76553	N(mapped)=69950	r1=0.794	r2=0.914
Aa-107-ZOTU: N(raw)=84456	N(clean)=75439	N(mapped)=68576	r1=0.812	r2=0.909
Aa-108-ZOTU: N(raw)=67257	N(clean)=58381	N(mapped)=55084	r1=0.819	r2=0.944
Aa-109-ZOTU: N(raw)=88235	N(clean)=78859	N(mapped)=71102	r1=0.806	r2=0.902
Aa-110-ZOTU: N(raw)=91996	N(clean)=81646	N(mapped)=74338	r1=0.808	r2=0.910
Aa-111-ZOTU: N(raw)=83345	N(clean)=73348	N(mapped)=68247	r1=0.819	r2=0.930
Aa-112-ZOTU: N(raw)=94940	N(clean)=84821	N(mapped)=79900	r1=0.842	r2=0.942
Aa-113-ZOTU: N(raw)=112092	N(clean)=94709	N(mapped)=90117	r1=0.804	r2=0.952
Aa-114-ZOTU: N(raw)=112935	N(clean)=99451	N(mapped)=89959	r1=0.797	r2=0.905
Aa-115-ZOTU: N(raw)=102590	N(clean)=90301	N(mapped)=70810	r1=0.690	r2=0.784
Aa-116-ZOTU: N(raw)=41254	N(clean)=36455	N(mapped)=33256	r1=0.806	r2=0.912
Aa-117-ZOTU: N(raw)=123194	N(clean)=107348	N(mapped)=102338	r1=0.831	r2=0.953
Aa-118-ZOTU: N(raw)=94014	N(clean)=82998	N(mapped)=71867	r1=0.764	r2=0.866
Aa-119-ZOTU: N(raw)=99263	N(clean)=87915	N(mapped)=79920	r1=0.805	r2=0.909
Aa-120-ZOTU: N(raw)=37429	N(clean)=32450	N(mapped)=30540	r1=0.816	r2=0.941
Aa-121-ZOTU: N(raw)=117701	N(clean)=104267	N(mapped)=99066	r1=0.842	r2=0.950
Aa-122-ZOTU: N(raw)=101224	N(clean)=89355	N(mapped)=84623	r1=0.836	r2=0.947
Aa-123-ZOTU: N(raw)=86648	N(clean)=76847	N(mapped)=72083	r1=0.832	r2=0.938
Aa-124-ZOTU: N(raw)=46346	N(clean)=41249	N(mapped)=37840	r1=0.816	r2=0.917
Aa-125-ZOTU: N(raw)=96053	N(clean)=85533	N(mapped)=80284	r1=0.836	r2=0.939
Aa-126-ZOTU: N(raw)=77504	N(clean)=67382	N(mapped)=64380	r1=0.831	r2=0.955
Aa-127-ZOTU: N(raw)=95574	N(clean)=85161	N(mapped)=75097	r1=0.786	r2=0.882
Aa-128-ZOTU: N(raw)=96710	N(clean)=85142	N(mapped)=77703	r1=0.803	r2=0.913
Aa-129-ZOTU: N(raw)=90648	N(clean)=79081	N(mapped)=74033	r1=0.817	r2=0.936
Aa-130-ZOTU: N(raw)=109340	N(clean)=96449	N(mapped)=91698	r1=0.839	r2=0.951
Aa-131-ZOTU: N(raw)=91254	N(clean)=81283	N(mapped)=72964	r1=0.800	r2=0.898
Aa-132-ZOTU: N(raw)=60914	N(clean)=53046	N(mapped)=50476	r1=0.829	r2=0.952
Aa-133-ZOTU: N(raw)=104297	N(clean)=93271	N(mapped)=87720	r1=0.841	r2=0.940
Aa-134-ZOTU: N(raw)=98495	N(clean)=88051	N(mapped)=77140	r1=0.783	r2=0.876
Aa-135-ZOTU: N(raw)=84265	N(clean)=69027	N(mapped)=65326	r1=0.775	r2=0.946
Aa-136-ZOTU: N(raw)=93320	N(clean)=80986	N(mapped)=75525	r1=0.809	r2=0.933
Aa-137-ZOTU: N(raw)=102984	N(clean)=90812	N(mapped)=82902	r1=0.805	r2=0.913
Aa-138-ZOTU: N(raw)=107426	N(clean)=94308	N(mapped)=83390	r1=0.776	r2=0.884
Aa-139-ZOTU: N(raw)=93869	N(clean)=81834	N(mapped)=76282	r1=0.813	r2=0.932
Aa-140-ZOTU: N(raw)=31821	N(clean)=27515	N(mapped)=25973	r1=0.816	r2=0.944
Aa-141-ZOTU: N(raw)=99759	N(clean)=87277	N(mapped)=82998	r1=0.832	r2=0.951
Aa-142-ZOTU: N(raw)=95360	N(clean)=78451	N(mapped)=74143	r1=0.778	r2=0.945
Aa-143-ZOTU: N(raw)=102739	N(clean)=91058	N(mapped)=85307	r1=0.830	r2=0.937
Aa-144-ZOTU: N(raw)=102574	N(clean)=89339	N(mapped)=81644	r1=0.796	r2=0.914
Aa-145-ZOTU: N(raw)=89041	N(clean)=75483	N(mapped)=71909	r1=0.808	r2=0.953
Aa-146-ZOTU: N(raw)=88676	N(clean)=76432	N(mapped)=72863	r1=0.822	r2=0.953
Aa-147-ZOTU: N(raw)=95333	N(clean)=84759	N(mapped)=76825	r1=0.806	r2=0.906
Aa-148-ZOTU: N(raw)=76843	N(clean)=66886	N(mapped)=63270	r1=0.823	r2=0.946
Aa-149-ZOTU: N(raw)=41488	N(clean)=36332	N(mapped)=34752	r1=0.838	r2=0.957
Aa-150-ZOTU: N(raw)=99871	N(clean)=88087	N(mapped)=81251	r1=0.814	r2=0.922
Aa-151-ZOTU: N(raw)=86611	N(clean)=76717	N(mapped)=64033	r1=0.739	r2=0.835
Aa-152-ZOTU: N(raw)=104756	N(clean)=93050	N(mapped)=73533	r1=0.702	r2=0.790
Aa-153-ZOTU: N(raw)=103797	N(clean)=92302	N(mapped)=83957	r1=0.809	r2=0.910
Aa-154-ZOTU: N(raw)=103714	N(clean)=91773	N(mapped)=83361	r1=0.804	r2=0.908
Aa-155-ZOTU: N(raw)=71466	N(clean)=62540	N(mapped)=59318	r1=0.830	r2=0.948
Aa-156-ZOTU: N(raw)=88108	N(clean)=77837	N(mapped)=73033	r1=0.829	r2=0.938
Aa-157-ZOTU: N(raw)=99577	N(clean)=87966	N(mapped)=83399	r1=0.838	r2=0.948
Aa-158-ZOTU: N(raw)=34406	N(clean)=30021	N(mapped)=27900	r1=0.811	r2=0.929
Aa-159-ZOTU: N(raw)=34201	N(clean)=29946	N(mapped)=29047	r1=0.849	r2=0.970
Aa-160-ZOTU: N(raw)=41348	N(clean)=35248	N(mapped)=34300	r1=0.830	r2=0.973

▶ Back-Mapping Efficiency per Sample for ZOTU_c99
................................................................................
Aa-001-ZOTU_c99: N(raw)=131798	N(clean)=114099	N(mapped)=103534	r1=0.786	r2=0.907
Aa-002-ZOTU_c99: N(raw)=133319	N(clean)=117269	N(mapped)=102386	r1=0.768	r2=0.873
Aa-003-ZOTU_c99: N(raw)=150166	N(clean)=131593	N(mapped)=116296	r1=0.774	r2=0.884
Aa-004-ZOTU_c99: N(raw)=129191	N(clean)=114581	N(mapped)=107499	r1=0.832	r2=0.938
Aa-005-ZOTU_c99: N(raw)=127166	N(clean)=110569	N(mapped)=94776	r1=0.745	r2=0.857
Aa-006-ZOTU_c99: N(raw)=113610	N(clean)=98895	N(mapped)=89769	r1=0.790	r2=0.908
Aa-007-ZOTU_c99: N(raw)=122637	N(clean)=106653	N(mapped)=96586	r1=0.788	r2=0.906
Aa-008-ZOTU_c99: N(raw)=131147	N(clean)=114056	N(mapped)=104251	r1=0.795	r2=0.914
Aa-009-ZOTU_c99: N(raw)=83012	N(clean)=72807	N(mapped)=67267	r1=0.810	r2=0.924
Aa-010-ZOTU_c99: N(raw)=77967	N(clean)=68434	N(mapped)=61353	r1=0.787	r2=0.897
Aa-011-ZOTU_c99: N(raw)=78294	N(clean)=68242	N(mapped)=64021	r1=0.818	r2=0.938
Aa-012-ZOTU_c99: N(raw)=82733	N(clean)=72510	N(mapped)=60148	r1=0.727	r2=0.830
Aa-013-ZOTU_c99: N(raw)=74099	N(clean)=64686	N(mapped)=59882	r1=0.808	r2=0.926
Aa-014-ZOTU_c99: N(raw)=87360	N(clean)=76226	N(mapped)=70163	r1=0.803	r2=0.920
Aa-015-ZOTU_c99: N(raw)=82264	N(clean)=72270	N(mapped)=66462	r1=0.808	r2=0.920
Aa-016-ZOTU_c99: N(raw)=81732	N(clean)=72006	N(mapped)=65336	r1=0.799	r2=0.907
Aa-017-ZOTU_c99: N(raw)=130705	N(clean)=113756	N(mapped)=101546	r1=0.777	r2=0.893
Aa-018-ZOTU_c99: N(raw)=133703	N(clean)=116312	N(mapped)=105927	r1=0.792	r2=0.911
Aa-019-ZOTU_c99: N(raw)=150317	N(clean)=127600	N(mapped)=116462	r1=0.775	r2=0.913
Aa-020-ZOTU_c99: N(raw)=127361	N(clean)=110695	N(mapped)=97114	r1=0.763	r2=0.877
Aa-021-ZOTU_c99: N(raw)=151184	N(clean)=132192	N(mapped)=116308	r1=0.769	r2=0.880
Aa-022-ZOTU_c99: N(raw)=132640	N(clean)=114314	N(mapped)=106954	r1=0.806	r2=0.936
Aa-023-ZOTU_c99: N(raw)=104521	N(clean)=91776	N(mapped)=79018	r1=0.756	r2=0.861
Aa-024-ZOTU_c99: N(raw)=50080	N(clean)=43136	N(mapped)=40410	r1=0.807	r2=0.937
Aa-025-ZOTU_c99: N(raw)=84211	N(clean)=72811	N(mapped)=68807	r1=0.817	r2=0.945
Aa-026-ZOTU_c99: N(raw)=77037	N(clean)=66705	N(mapped)=63492	r1=0.824	r2=0.952
Aa-027-ZOTU_c99: N(raw)=76835	N(clean)=65884	N(mapped)=56841	r1=0.740	r2=0.863
Aa-028-ZOTU_c99: N(raw)=97842	N(clean)=86141	N(mapped)=73694	r1=0.753	r2=0.856
Aa-029-ZOTU_c99: N(raw)=62867	N(clean)=51831	N(mapped)=48270	r1=0.768	r2=0.931
Aa-030-ZOTU_c99: N(raw)=82134	N(clean)=69729	N(mapped)=66540	r1=0.810	r2=0.954
Aa-031-ZOTU_c99: N(raw)=70355	N(clean)=61380	N(mapped)=58639	r1=0.833	r2=0.955
Aa-032-ZOTU_c99: N(raw)=93759	N(clean)=81754	N(mapped)=63241	r1=0.675	r2=0.774
Aa-033-ZOTU_c99: N(raw)=128223	N(clean)=110363	N(mapped)=96274	r1=0.751	r2=0.872
Aa-034-ZOTU_c99: N(raw)=123796	N(clean)=109234	N(mapped)=105683	r1=0.854	r2=0.967
Aa-035-ZOTU_c99: N(raw)=120362	N(clean)=106574	N(mapped)=95580	r1=0.794	r2=0.897
Aa-036-ZOTU_c99: N(raw)=148859	N(clean)=131198	N(mapped)=124167	r1=0.834	r2=0.946
Aa-037-ZOTU_c99: N(raw)=127789	N(clean)=112611	N(mapped)=104135	r1=0.815	r2=0.925
Aa-038-ZOTU_c99: N(raw)=111615	N(clean)=98564	N(mapped)=82255	r1=0.737	r2=0.835
Aa-039-ZOTU_c99: N(raw)=89640	N(clean)=76250	N(mapped)=73306	r1=0.818	r2=0.961
Aa-040-ZOTU_c99: N(raw)=107728	N(clean)=95640	N(mapped)=87105	r1=0.809	r2=0.911
Aa-041-ZOTU_c99: N(raw)=98583	N(clean)=86217	N(mapped)=80315	r1=0.815	r2=0.932
Aa-042-ZOTU_c99: N(raw)=99800	N(clean)=84860	N(mapped)=80644	r1=0.808	r2=0.950
Aa-044-ZOTU_c99: N(raw)=126758	N(clean)=111665	N(mapped)=107469	r1=0.848	r2=0.962
Aa-045-ZOTU_c99: N(raw)=112434	N(clean)=90907	N(mapped)=87028	r1=0.774	r2=0.957
Aa-046-ZOTU_c99: N(raw)=90721	N(clean)=79810	N(mapped)=73387	r1=0.809	r2=0.920
Aa-047-ZOTU_c99: N(raw)=93132	N(clean)=81708	N(mapped)=75614	r1=0.812	r2=0.925
Aa-048-ZOTU_c99: N(raw)=92413	N(clean)=80070	N(mapped)=77287	r1=0.836	r2=0.965
Aa-049-ZOTU_c99: N(raw)=186050	N(clean)=161261	N(mapped)=155279	r1=0.835	r2=0.963
Aa-050-ZOTU_c99: N(raw)=132832	N(clean)=117023	N(mapped)=109613	r1=0.825	r2=0.937
Aa-052-ZOTU_c99: N(raw)=125518	N(clean)=104566	N(mapped)=100779	r1=0.803	r2=0.964
Aa-053-ZOTU_c99: N(raw)=131723	N(clean)=113807	N(mapped)=108446	r1=0.823	r2=0.953
Aa-054-ZOTU_c99: N(raw)=120332	N(clean)=106012	N(mapped)=96840	r1=0.805	r2=0.913
Aa-055-ZOTU_c99: N(raw)=133139	N(clean)=116234	N(mapped)=109458	r1=0.822	r2=0.942
Aa-056-ZOTU_c99: N(raw)=120707	N(clean)=100174	N(mapped)=96340	r1=0.798	r2=0.962
Aa-057-ZOTU_c99: N(raw)=117472	N(clean)=101182	N(mapped)=97372	r1=0.829	r2=0.962
Aa-058-ZOTU_c99: N(raw)=92107	N(clean)=81438	N(mapped)=68724	r1=0.746	r2=0.844
Aa-059-ZOTU_c99: N(raw)=72146	N(clean)=61837	N(mapped)=58987	r1=0.818	r2=0.954
Aa-060-ZOTU_c99: N(raw)=151795	N(clean)=129992	N(mapped)=125169	r1=0.825	r2=0.963
Aa-061-ZOTU_c99: N(raw)=110521	N(clean)=97356	N(mapped)=88214	r1=0.798	r2=0.906
Aa-062-ZOTU_c99: N(raw)=101596	N(clean)=88964	N(mapped)=84301	r1=0.830	r2=0.948
Aa-063-ZOTU_c99: N(raw)=68663	N(clean)=58601	N(mapped)=55766	r1=0.812	r2=0.952
Aa-064-ZOTU_c99: N(raw)=93740	N(clean)=82738	N(mapped)=72709	r1=0.776	r2=0.879
Aa-065-ZOTU_c99: N(raw)=78589	N(clean)=68317	N(mapped)=64479	r1=0.820	r2=0.944
Aa-066-ZOTU_c99: N(raw)=214033	N(clean)=178381	N(mapped)=171959	r1=0.803	r2=0.964
Aa-067-ZOTU_c99: N(raw)=131842	N(clean)=112300	N(mapped)=107891	r1=0.818	r2=0.961
Aa-068-ZOTU_c99: N(raw)=138459	N(clean)=120917	N(mapped)=112704	r1=0.814	r2=0.932
Aa-069-ZOTU_c99: N(raw)=149201	N(clean)=130395	N(mapped)=124598	r1=0.835	r2=0.956
Aa-070-ZOTU_c99: N(raw)=123649	N(clean)=105406	N(mapped)=101059	r1=0.817	r2=0.959
Aa-071-ZOTU_c99: N(raw)=127670	N(clean)=110269	N(mapped)=104556	r1=0.819	r2=0.948
Aa-072-ZOTU_c99: N(raw)=87948	N(clean)=76275	N(mapped)=73752	r1=0.839	r2=0.967
Aa-073-ZOTU_c99: N(raw)=107890	N(clean)=95350	N(mapped)=83853	r1=0.777	r2=0.879
Aa-074-ZOTU_c99: N(raw)=110120	N(clean)=96577	N(mapped)=84858	r1=0.771	r2=0.879
Aa-075-ZOTU_c99: N(raw)=122219	N(clean)=106515	N(mapped)=91773	r1=0.751	r2=0.862
Aa-076-ZOTU_c99: N(raw)=154112	N(clean)=135394	N(mapped)=129642	r1=0.841	r2=0.958
Aa-077-ZOTU_c99: N(raw)=136588	N(clean)=116437	N(mapped)=110883	r1=0.812	r2=0.952
Aa-078-ZOTU_c99: N(raw)=150936	N(clean)=133705	N(mapped)=125008	r1=0.828	r2=0.935
Aa-079-ZOTU_c99: N(raw)=136797	N(clean)=115060	N(mapped)=109673	r1=0.802	r2=0.953
Aa-080-ZOTU_c99: N(raw)=114932	N(clean)=100276	N(mapped)=95590	r1=0.832	r2=0.953
Aa-081-ZOTU_c99: N(raw)=110008	N(clean)=94989	N(mapped)=91164	r1=0.829	r2=0.960
Aa-082-ZOTU_c99: N(raw)=149371	N(clean)=131290	N(mapped)=118488	r1=0.793	r2=0.902
Aa-083-ZOTU_c99: N(raw)=135154	N(clean)=116694	N(mapped)=103814	r1=0.768	r2=0.890
Aa-084-ZOTU_c99: N(raw)=114913	N(clean)=101347	N(mapped)=87709	r1=0.763	r2=0.865
Aa-085-ZOTU_c99: N(raw)=136067	N(clean)=117909	N(mapped)=111268	r1=0.818	r2=0.944
Aa-086-ZOTU_c99: N(raw)=135828	N(clean)=109921	N(mapped)=104746	r1=0.771	r2=0.953
Aa-087-ZOTU_c99: N(raw)=143351	N(clean)=125351	N(mapped)=120358	r1=0.840	r2=0.960
Aa-088-ZOTU_c99: N(raw)=114543	N(clean)=100194	N(mapped)=94379	r1=0.824	r2=0.942
Aa-089-ZOTU_c99: N(raw)=124234	N(clean)=109811	N(mapped)=104868	r1=0.844	r2=0.955
Aa-090-ZOTU_c99: N(raw)=117849	N(clean)=104130	N(mapped)=86654	r1=0.735	r2=0.832
Aa-091-ZOTU_c99: N(raw)=104946	N(clean)=92962	N(mapped)=80742	r1=0.769	r2=0.869
Aa-092-ZOTU_c99: N(raw)=121343	N(clean)=107287	N(mapped)=92908	r1=0.766	r2=0.866
Aa-093-ZOTU_c99: N(raw)=97636	N(clean)=85838	N(mapped)=73480	r1=0.753	r2=0.856
Aa-094-ZOTU_c99: N(raw)=103269	N(clean)=89051	N(mapped)=84576	r1=0.819	r2=0.950
Aa-095-ZOTU_c99: N(raw)=120066	N(clean)=106314	N(mapped)=94736	r1=0.789	r2=0.891
Aa-096-ZOTU_c99: N(raw)=44937	N(clean)=39233	N(mapped)=37417	r1=0.833	r2=0.954
Aa-097-ZOTU_c99: N(raw)=119568	N(clean)=104134	N(mapped)=96246	r1=0.805	r2=0.924
Aa-098-ZOTU_c99: N(raw)=130177	N(clean)=113025	N(mapped)=103846	r1=0.798	r2=0.919
Aa-099-ZOTU_c99: N(raw)=126208	N(clean)=109046	N(mapped)=100680	r1=0.798	r2=0.923
Aa-100-ZOTU_c99: N(raw)=104261	N(clean)=92121	N(mapped)=77587	r1=0.744	r2=0.842
Aa-101-ZOTU_c99: N(raw)=140192	N(clean)=122177	N(mapped)=113552	r1=0.810	r2=0.929
Aa-102-ZOTU_c99: N(raw)=127313	N(clean)=110451	N(mapped)=103376	r1=0.812	r2=0.936
Aa-103-ZOTU_c99: N(raw)=108295	N(clean)=89848	N(mapped)=83910	r1=0.775	r2=0.934
Aa-104-ZOTU_c99: N(raw)=127728	N(clean)=111099	N(mapped)=103737	r1=0.812	r2=0.934
Aa-105-ZOTU_c99: N(raw)=82421	N(clean)=71885	N(mapped)=66182	r1=0.803	r2=0.921
Aa-106-ZOTU_c99: N(raw)=88112	N(clean)=76553	N(mapped)=69493	r1=0.789	r2=0.908
Aa-107-ZOTU_c99: N(raw)=84456	N(clean)=75439	N(mapped)=67609	r1=0.801	r2=0.896
Aa-108-ZOTU_c99: N(raw)=67257	N(clean)=58381	N(mapped)=54752	r1=0.814	r2=0.938
Aa-109-ZOTU_c99: N(raw)=88235	N(clean)=78859	N(mapped)=70502	r1=0.799	r2=0.894
Aa-110-ZOTU_c99: N(raw)=91996	N(clean)=81646	N(mapped)=73672	r1=0.801	r2=0.902
Aa-111-ZOTU_c99: N(raw)=83345	N(clean)=73348	N(mapped)=67841	r1=0.814	r2=0.925
Aa-112-ZOTU_c99: N(raw)=94940	N(clean)=84821	N(mapped)=79791	r1=0.840	r2=0.941
Aa-113-ZOTU_c99: N(raw)=112092	N(clean)=94709	N(mapped)=89630	r1=0.800	r2=0.946
Aa-114-ZOTU_c99: N(raw)=112935	N(clean)=99451	N(mapped)=89650	r1=0.794	r2=0.901
Aa-115-ZOTU_c99: N(raw)=102590	N(clean)=90301	N(mapped)=69995	r1=0.682	r2=0.775
Aa-116-ZOTU_c99: N(raw)=41254	N(clean)=36455	N(mapped)=32918	r1=0.798	r2=0.903
Aa-117-ZOTU_c99: N(raw)=123194	N(clean)=107348	N(mapped)=101832	r1=0.827	r2=0.949
Aa-118-ZOTU_c99: N(raw)=94014	N(clean)=82998	N(mapped)=71016	r1=0.755	r2=0.856
Aa-119-ZOTU_c99: N(raw)=99263	N(clean)=87915	N(mapped)=79649	r1=0.802	r2=0.906
Aa-120-ZOTU_c99: N(raw)=37429	N(clean)=32450	N(mapped)=30352	r1=0.811	r2=0.935
Aa-121-ZOTU_c99: N(raw)=117701	N(clean)=104267	N(mapped)=98848	r1=0.840	r2=0.948
Aa-122-ZOTU_c99: N(raw)=101224	N(clean)=89355	N(mapped)=84407	r1=0.834	r2=0.945
Aa-123-ZOTU_c99: N(raw)=86648	N(clean)=76847	N(mapped)=71439	r1=0.824	r2=0.930
Aa-124-ZOTU_c99: N(raw)=46346	N(clean)=41249	N(mapped)=37484	r1=0.809	r2=0.909
Aa-125-ZOTU_c99: N(raw)=96053	N(clean)=85533	N(mapped)=79903	r1=0.832	r2=0.934
Aa-126-ZOTU_c99: N(raw)=77504	N(clean)=67382	N(mapped)=64118	r1=0.827	r2=0.952
Aa-127-ZOTU_c99: N(raw)=95574	N(clean)=85161	N(mapped)=74203	r1=0.776	r2=0.871
Aa-128-ZOTU_c99: N(raw)=96710	N(clean)=85142	N(mapped)=77141	r1=0.798	r2=0.906
Aa-129-ZOTU_c99: N(raw)=90648	N(clean)=79081	N(mapped)=73622	r1=0.812	r2=0.931
Aa-130-ZOTU_c99: N(raw)=109340	N(clean)=96449	N(mapped)=91600	r1=0.838	r2=0.950
Aa-131-ZOTU_c99: N(raw)=91254	N(clean)=81283	N(mapped)=72059	r1=0.790	r2=0.887
Aa-132-ZOTU_c99: N(raw)=60914	N(clean)=53046	N(mapped)=50284	r1=0.825	r2=0.948
Aa-133-ZOTU_c99: N(raw)=104297	N(clean)=93271	N(mapped)=86573	r1=0.830	r2=0.928
Aa-134-ZOTU_c99: N(raw)=98495	N(clean)=88051	N(mapped)=76177	r1=0.773	r2=0.865
Aa-135-ZOTU_c99: N(raw)=84265	N(clean)=69027	N(mapped)=65052	r1=0.772	r2=0.942
Aa-136-ZOTU_c99: N(raw)=93320	N(clean)=80986	N(mapped)=75159	r1=0.805	r2=0.928
Aa-137-ZOTU_c99: N(raw)=102984	N(clean)=90812	N(mapped)=82402	r1=0.800	r2=0.907
Aa-138-ZOTU_c99: N(raw)=107426	N(clean)=94308	N(mapped)=82852	r1=0.771	r2=0.879
Aa-139-ZOTU_c99: N(raw)=93869	N(clean)=81834	N(mapped)=75638	r1=0.806	r2=0.924
Aa-140-ZOTU_c99: N(raw)=31821	N(clean)=27515	N(mapped)=25812	r1=0.811	r2=0.938
Aa-141-ZOTU_c99: N(raw)=99759	N(clean)=87277	N(mapped)=82546	r1=0.827	r2=0.946
Aa-142-ZOTU_c99: N(raw)=95360	N(clean)=78451	N(mapped)=73604	r1=0.772	r2=0.938
Aa-143-ZOTU_c99: N(raw)=102739	N(clean)=91058	N(mapped)=85116	r1=0.828	r2=0.935
Aa-144-ZOTU_c99: N(raw)=102574	N(clean)=89339	N(mapped)=81228	r1=0.792	r2=0.909
Aa-145-ZOTU_c99: N(raw)=89041	N(clean)=75483	N(mapped)=71638	r1=0.805	r2=0.949
Aa-146-ZOTU_c99: N(raw)=88676	N(clean)=76432	N(mapped)=72513	r1=0.818	r2=0.949
Aa-147-ZOTU_c99: N(raw)=95333	N(clean)=84759	N(mapped)=76620	r1=0.804	r2=0.904
Aa-148-ZOTU_c99: N(raw)=76843	N(clean)=66886	N(mapped)=62928	r1=0.819	r2=0.941
Aa-149-ZOTU_c99: N(raw)=41488	N(clean)=36332	N(mapped)=34566	r1=0.833	r2=0.951
Aa-150-ZOTU_c99: N(raw)=99871	N(clean)=88087	N(mapped)=80919	r1=0.810	r2=0.919
Aa-151-ZOTU_c99: N(raw)=86611	N(clean)=76717	N(mapped)=63063	r1=0.728	r2=0.822
Aa-152-ZOTU_c99: N(raw)=104756	N(clean)=93050	N(mapped)=73316	r1=0.700	r2=0.788
Aa-153-ZOTU_c99: N(raw)=103797	N(clean)=92302	N(mapped)=82084	r1=0.791	r2=0.889
Aa-154-ZOTU_c99: N(raw)=103714	N(clean)=91773	N(mapped)=83241	r1=0.803	r2=0.907
Aa-155-ZOTU_c99: N(raw)=71466	N(clean)=62540	N(mapped)=58902	r1=0.824	r2=0.942
Aa-156-ZOTU_c99: N(raw)=88108	N(clean)=77837	N(mapped)=72865	r1=0.827	r2=0.936
Aa-157-ZOTU_c99: N(raw)=99577	N(clean)=87966	N(mapped)=83266	r1=0.836	r2=0.947
Aa-158-ZOTU_c99: N(raw)=34406	N(clean)=30021	N(mapped)=27713	r1=0.805	r2=0.923
Aa-159-ZOTU_c99: N(raw)=34201	N(clean)=29946	N(mapped)=28887	r1=0.845	r2=0.965
Aa-160-ZOTU_c99: N(raw)=41348	N(clean)=35248	N(mapped)=34114	r1=0.825	r2=0.968

▶ Back-Mapping Efficiency per Sample for ZOTU_c98
................................................................................
Aa-001-ZOTU_c98: N(raw)=131798	N(clean)=114099	N(mapped)=101866	r1=0.773	r2=0.893
Aa-002-ZOTU_c98: N(raw)=133319	N(clean)=117269	N(mapped)=99909	r1=0.749	r2=0.852
Aa-003-ZOTU_c98: N(raw)=150166	N(clean)=131593	N(mapped)=114564	r1=0.763	r2=0.871
Aa-004-ZOTU_c98: N(raw)=129191	N(clean)=114581	N(mapped)=100097	r1=0.775	r2=0.874
Aa-005-ZOTU_c98: N(raw)=127166	N(clean)=110569	N(mapped)=92148	r1=0.725	r2=0.833
Aa-006-ZOTU_c98: N(raw)=113610	N(clean)=98895	N(mapped)=88321	r1=0.777	r2=0.893
Aa-007-ZOTU_c98: N(raw)=122637	N(clean)=106653	N(mapped)=95072	r1=0.775	r2=0.891
Aa-008-ZOTU_c98: N(raw)=131147	N(clean)=114056	N(mapped)=102452	r1=0.781	r2=0.898
Aa-009-ZOTU_c98: N(raw)=83012	N(clean)=72807	N(mapped)=66712	r1=0.804	r2=0.916
Aa-010-ZOTU_c98: N(raw)=77967	N(clean)=68434	N(mapped)=60187	r1=0.772	r2=0.879
Aa-011-ZOTU_c98: N(raw)=78294	N(clean)=68242	N(mapped)=62936	r1=0.804	r2=0.922
Aa-012-ZOTU_c98: N(raw)=82733	N(clean)=72510	N(mapped)=59066	r1=0.714	r2=0.815
Aa-013-ZOTU_c98: N(raw)=74099	N(clean)=64686	N(mapped)=58914	r1=0.795	r2=0.911
Aa-014-ZOTU_c98: N(raw)=87360	N(clean)=76226	N(mapped)=69154	r1=0.792	r2=0.907
Aa-015-ZOTU_c98: N(raw)=82264	N(clean)=72270	N(mapped)=65334	r1=0.794	r2=0.904
Aa-016-ZOTU_c98: N(raw)=81732	N(clean)=72006	N(mapped)=63893	r1=0.782	r2=0.887
Aa-017-ZOTU_c98: N(raw)=130705	N(clean)=113756	N(mapped)=100063	r1=0.766	r2=0.880
Aa-018-ZOTU_c98: N(raw)=133703	N(clean)=116312	N(mapped)=104647	r1=0.783	r2=0.900
Aa-019-ZOTU_c98: N(raw)=150317	N(clean)=127600	N(mapped)=114208	r1=0.760	r2=0.895
Aa-020-ZOTU_c98: N(raw)=127361	N(clean)=110695	N(mapped)=94684	r1=0.743	r2=0.855
Aa-021-ZOTU_c98: N(raw)=151184	N(clean)=132192	N(mapped)=112935	r1=0.747	r2=0.854
Aa-022-ZOTU_c98: N(raw)=132640	N(clean)=114314	N(mapped)=104505	r1=0.788	r2=0.914
Aa-023-ZOTU_c98: N(raw)=104521	N(clean)=91776	N(mapped)=76974	r1=0.736	r2=0.839
Aa-024-ZOTU_c98: N(raw)=50080	N(clean)=43136	N(mapped)=39528	r1=0.789	r2=0.916
Aa-025-ZOTU_c98: N(raw)=84211	N(clean)=72811	N(mapped)=68028	r1=0.808	r2=0.934
Aa-026-ZOTU_c98: N(raw)=77037	N(clean)=66705	N(mapped)=62739	r1=0.814	r2=0.941
Aa-027-ZOTU_c98: N(raw)=76835	N(clean)=65884	N(mapped)=55040	r1=0.716	r2=0.835
Aa-028-ZOTU_c98: N(raw)=97842	N(clean)=86141	N(mapped)=72026	r1=0.736	r2=0.836
Aa-029-ZOTU_c98: N(raw)=62867	N(clean)=51831	N(mapped)=47826	r1=0.761	r2=0.923
Aa-030-ZOTU_c98: N(raw)=82134	N(clean)=69729	N(mapped)=66116	r1=0.805	r2=0.948
Aa-031-ZOTU_c98: N(raw)=70355	N(clean)=61380	N(mapped)=58212	r1=0.827	r2=0.948
Aa-032-ZOTU_c98: N(raw)=93759	N(clean)=81754	N(mapped)=61795	r1=0.659	r2=0.756
Aa-033-ZOTU_c98: N(raw)=128223	N(clean)=110363	N(mapped)=95166	r1=0.742	r2=0.862
Aa-034-ZOTU_c98: N(raw)=123796	N(clean)=109234	N(mapped)=105469	r1=0.852	r2=0.966
Aa-035-ZOTU_c98: N(raw)=120362	N(clean)=106574	N(mapped)=92873	r1=0.772	r2=0.871
Aa-036-ZOTU_c98: N(raw)=148859	N(clean)=131198	N(mapped)=123778	r1=0.832	r2=0.943
Aa-037-ZOTU_c98: N(raw)=127789	N(clean)=112611	N(mapped)=101886	r1=0.797	r2=0.905
Aa-038-ZOTU_c98: N(raw)=111615	N(clean)=98564	N(mapped)=80415	r1=0.720	r2=0.816
Aa-039-ZOTU_c98: N(raw)=89640	N(clean)=76250	N(mapped)=72547	r1=0.809	r2=0.951
Aa-040-ZOTU_c98: N(raw)=107728	N(clean)=95640	N(mapped)=85361	r1=0.792	r2=0.893
Aa-041-ZOTU_c98: N(raw)=98583	N(clean)=86217	N(mapped)=78950	r1=0.801	r2=0.916
Aa-042-ZOTU_c98: N(raw)=99800	N(clean)=84860	N(mapped)=79778	r1=0.799	r2=0.940
Aa-044-ZOTU_c98: N(raw)=126758	N(clean)=111665	N(mapped)=107257	r1=0.846	r2=0.961
Aa-045-ZOTU_c98: N(raw)=112434	N(clean)=90907	N(mapped)=85754	r1=0.763	r2=0.943
Aa-046-ZOTU_c98: N(raw)=90721	N(clean)=79810	N(mapped)=71637	r1=0.790	r2=0.898
Aa-047-ZOTU_c98: N(raw)=93132	N(clean)=81708	N(mapped)=73613	r1=0.790	r2=0.901
Aa-048-ZOTU_c98: N(raw)=92413	N(clean)=80070	N(mapped)=76223	r1=0.825	r2=0.952
Aa-049-ZOTU_c98: N(raw)=186050	N(clean)=161261	N(mapped)=153194	r1=0.823	r2=0.950
Aa-050-ZOTU_c98: N(raw)=132832	N(clean)=117023	N(mapped)=107248	r1=0.807	r2=0.916
Aa-052-ZOTU_c98: N(raw)=125518	N(clean)=104566	N(mapped)=99844	r1=0.795	r2=0.955
Aa-053-ZOTU_c98: N(raw)=131723	N(clean)=113807	N(mapped)=107011	r1=0.812	r2=0.940
Aa-054-ZOTU_c98: N(raw)=120332	N(clean)=106012	N(mapped)=95416	r1=0.793	r2=0.900
Aa-055-ZOTU_c98: N(raw)=133139	N(clean)=116234	N(mapped)=107836	r1=0.810	r2=0.928
Aa-056-ZOTU_c98: N(raw)=120707	N(clean)=100174	N(mapped)=95609	r1=0.792	r2=0.954
Aa-057-ZOTU_c98: N(raw)=117472	N(clean)=101182	N(mapped)=96378	r1=0.820	r2=0.953
Aa-058-ZOTU_c98: N(raw)=92107	N(clean)=81438	N(mapped)=67246	r1=0.730	r2=0.826
Aa-059-ZOTU_c98: N(raw)=72146	N(clean)=61837	N(mapped)=58313	r1=0.808	r2=0.943
Aa-060-ZOTU_c98: N(raw)=151795	N(clean)=129992	N(mapped)=123921	r1=0.816	r2=0.953
Aa-061-ZOTU_c98: N(raw)=110521	N(clean)=97356	N(mapped)=87619	r1=0.793	r2=0.900
Aa-062-ZOTU_c98: N(raw)=101596	N(clean)=88964	N(mapped)=83834	r1=0.825	r2=0.942
Aa-063-ZOTU_c98: N(raw)=68663	N(clean)=58601	N(mapped)=54995	r1=0.801	r2=0.938
Aa-064-ZOTU_c98: N(raw)=93740	N(clean)=82738	N(mapped)=70971	r1=0.757	r2=0.858
Aa-065-ZOTU_c98: N(raw)=78589	N(clean)=68317	N(mapped)=63780	r1=0.812	r2=0.934
Aa-066-ZOTU_c98: N(raw)=214033	N(clean)=178381	N(mapped)=170295	r1=0.796	r2=0.955
Aa-067-ZOTU_c98: N(raw)=131842	N(clean)=112300	N(mapped)=107492	r1=0.815	r2=0.957
Aa-068-ZOTU_c98: N(raw)=138459	N(clean)=120917	N(mapped)=110615	r1=0.799	r2=0.915
Aa-069-ZOTU_c98: N(raw)=149201	N(clean)=130395	N(mapped)=124021	r1=0.831	r2=0.951
Aa-070-ZOTU_c98: N(raw)=123649	N(clean)=105406	N(mapped)=100154	r1=0.810	r2=0.950
Aa-071-ZOTU_c98: N(raw)=127670	N(clean)=110269	N(mapped)=102428	r1=0.802	r2=0.929
Aa-072-ZOTU_c98: N(raw)=87948	N(clean)=76275	N(mapped)=72644	r1=0.826	r2=0.952
Aa-073-ZOTU_c98: N(raw)=107890	N(clean)=95350	N(mapped)=81176	r1=0.752	r2=0.851
Aa-074-ZOTU_c98: N(raw)=110120	N(clean)=96577	N(mapped)=82950	r1=0.753	r2=0.859
Aa-075-ZOTU_c98: N(raw)=122219	N(clean)=106515	N(mapped)=88568	r1=0.725	r2=0.832
Aa-076-ZOTU_c98: N(raw)=154112	N(clean)=135394	N(mapped)=129025	r1=0.837	r2=0.953
Aa-077-ZOTU_c98: N(raw)=136588	N(clean)=116437	N(mapped)=108095	r1=0.791	r2=0.928
Aa-078-ZOTU_c98: N(raw)=150936	N(clean)=133705	N(mapped)=118956	r1=0.788	r2=0.890
Aa-079-ZOTU_c98: N(raw)=136797	N(clean)=115060	N(mapped)=108008	r1=0.790	r2=0.939
Aa-080-ZOTU_c98: N(raw)=114932	N(clean)=100276	N(mapped)=94011	r1=0.818	r2=0.938
Aa-081-ZOTU_c98: N(raw)=110008	N(clean)=94989	N(mapped)=90761	r1=0.825	r2=0.955
Aa-082-ZOTU_c98: N(raw)=149371	N(clean)=131290	N(mapped)=117087	r1=0.784	r2=0.892
Aa-083-ZOTU_c98: N(raw)=135154	N(clean)=116694	N(mapped)=102560	r1=0.759	r2=0.879
Aa-084-ZOTU_c98: N(raw)=114913	N(clean)=101347	N(mapped)=84963	r1=0.739	r2=0.838
Aa-085-ZOTU_c98: N(raw)=136067	N(clean)=117909	N(mapped)=110081	r1=0.809	r2=0.934
Aa-086-ZOTU_c98: N(raw)=135828	N(clean)=109921	N(mapped)=102493	r1=0.755	r2=0.932
Aa-087-ZOTU_c98: N(raw)=143351	N(clean)=125351	N(mapped)=118780	r1=0.829	r2=0.948
Aa-088-ZOTU_c98: N(raw)=114543	N(clean)=100194	N(mapped)=92541	r1=0.808	r2=0.924
Aa-089-ZOTU_c98: N(raw)=124234	N(clean)=109811	N(mapped)=103874	r1=0.836	r2=0.946
Aa-090-ZOTU_c98: N(raw)=117849	N(clean)=104130	N(mapped)=84756	r1=0.719	r2=0.814
Aa-091-ZOTU_c98: N(raw)=104946	N(clean)=92962	N(mapped)=78767	r1=0.751	r2=0.847
Aa-092-ZOTU_c98: N(raw)=121343	N(clean)=107287	N(mapped)=89605	r1=0.738	r2=0.835
Aa-093-ZOTU_c98: N(raw)=97636	N(clean)=85838	N(mapped)=71613	r1=0.733	r2=0.834
Aa-094-ZOTU_c98: N(raw)=103269	N(clean)=89051	N(mapped)=82844	r1=0.802	r2=0.930
Aa-095-ZOTU_c98: N(raw)=120066	N(clean)=106314	N(mapped)=92815	r1=0.773	r2=0.873
Aa-096-ZOTU_c98: N(raw)=44937	N(clean)=39233	N(mapped)=36738	r1=0.818	r2=0.936
Aa-097-ZOTU_c98: N(raw)=119568	N(clean)=104134	N(mapped)=95079	r1=0.795	r2=0.913
Aa-098-ZOTU_c98: N(raw)=130177	N(clean)=113025	N(mapped)=102235	r1=0.785	r2=0.905
Aa-099-ZOTU_c98: N(raw)=126208	N(clean)=109046	N(mapped)=99315	r1=0.787	r2=0.911
Aa-100-ZOTU_c98: N(raw)=104261	N(clean)=92121	N(mapped)=75641	r1=0.725	r2=0.821
Aa-101-ZOTU_c98: N(raw)=140192	N(clean)=122177	N(mapped)=111784	r1=0.797	r2=0.915
Aa-102-ZOTU_c98: N(raw)=127313	N(clean)=110451	N(mapped)=101615	r1=0.798	r2=0.920
Aa-103-ZOTU_c98: N(raw)=108295	N(clean)=89848	N(mapped)=82396	r1=0.761	r2=0.917
Aa-104-ZOTU_c98: N(raw)=127728	N(clean)=111099	N(mapped)=102270	r1=0.801	r2=0.921
Aa-105-ZOTU_c98: N(raw)=82421	N(clean)=71885	N(mapped)=65103	r1=0.790	r2=0.906
Aa-106-ZOTU_c98: N(raw)=88112	N(clean)=76553	N(mapped)=67730	r1=0.769	r2=0.885
Aa-107-ZOTU_c98: N(raw)=84456	N(clean)=75439	N(mapped)=67088	r1=0.794	r2=0.889
Aa-108-ZOTU_c98: N(raw)=67257	N(clean)=58381	N(mapped)=53771	r1=0.799	r2=0.921
Aa-109-ZOTU_c98: N(raw)=88235	N(clean)=78859	N(mapped)=69095	r1=0.783	r2=0.876
Aa-110-ZOTU_c98: N(raw)=91996	N(clean)=81646	N(mapped)=71426	r1=0.776	r2=0.875
Aa-111-ZOTU_c98: N(raw)=83345	N(clean)=73348	N(mapped)=67021	r1=0.804	r2=0.914
Aa-112-ZOTU_c98: N(raw)=94940	N(clean)=84821	N(mapped)=74904	r1=0.789	r2=0.883
Aa-113-ZOTU_c98: N(raw)=112092	N(clean)=94709	N(mapped)=88213	r1=0.787	r2=0.931
Aa-114-ZOTU_c98: N(raw)=112935	N(clean)=99451	N(mapped)=87065	r1=0.771	r2=0.875
Aa-115-ZOTU_c98: N(raw)=102590	N(clean)=90301	N(mapped)=68311	r1=0.666	r2=0.756
Aa-116-ZOTU_c98: N(raw)=41254	N(clean)=36455	N(mapped)=32689	r1=0.792	r2=0.897
Aa-117-ZOTU_c98: N(raw)=123194	N(clean)=107348	N(mapped)=99696	r1=0.809	r2=0.929
Aa-118-ZOTU_c98: N(raw)=94014	N(clean)=82998	N(mapped)=68408	r1=0.728	r2=0.824
Aa-119-ZOTU_c98: N(raw)=99263	N(clean)=87915	N(mapped)=78965	r1=0.796	r2=0.898
Aa-120-ZOTU_c98: N(raw)=37429	N(clean)=32450	N(mapped)=29691	r1=0.793	r2=0.915
Aa-121-ZOTU_c98: N(raw)=117701	N(clean)=104267	N(mapped)=98431	r1=0.836	r2=0.944
Aa-122-ZOTU_c98: N(raw)=101224	N(clean)=89355	N(mapped)=83807	r1=0.828	r2=0.938
Aa-123-ZOTU_c98: N(raw)=86648	N(clean)=76847	N(mapped)=70136	r1=0.809	r2=0.913
Aa-124-ZOTU_c98: N(raw)=46346	N(clean)=41249	N(mapped)=37205	r1=0.803	r2=0.902
Aa-125-ZOTU_c98: N(raw)=96053	N(clean)=85533	N(mapped)=79524	r1=0.828	r2=0.930
Aa-126-ZOTU_c98: N(raw)=77504	N(clean)=67382	N(mapped)=62654	r1=0.808	r2=0.930
Aa-127-ZOTU_c98: N(raw)=95574	N(clean)=85161	N(mapped)=71835	r1=0.752	r2=0.844
Aa-128-ZOTU_c98: N(raw)=96710	N(clean)=85142	N(mapped)=75684	r1=0.783	r2=0.889
Aa-129-ZOTU_c98: N(raw)=90648	N(clean)=79081	N(mapped)=72757	r1=0.803	r2=0.920
Aa-130-ZOTU_c98: N(raw)=109340	N(clean)=96449	N(mapped)=91321	r1=0.835	r2=0.947
Aa-131-ZOTU_c98: N(raw)=91254	N(clean)=81283	N(mapped)=70236	r1=0.770	r2=0.864
Aa-132-ZOTU_c98: N(raw)=60914	N(clean)=53046	N(mapped)=49692	r1=0.816	r2=0.937
Aa-133-ZOTU_c98: N(raw)=104297	N(clean)=93271	N(mapped)=84411	r1=0.809	r2=0.905
Aa-134-ZOTU_c98: N(raw)=98495	N(clean)=88051	N(mapped)=74150	r1=0.753	r2=0.842
Aa-135-ZOTU_c98: N(raw)=84265	N(clean)=69027	N(mapped)=64031	r1=0.760	r2=0.928
Aa-136-ZOTU_c98: N(raw)=93320	N(clean)=80986	N(mapped)=73867	r1=0.792	r2=0.912
Aa-137-ZOTU_c98: N(raw)=102984	N(clean)=90812	N(mapped)=80724	r1=0.784	r2=0.889
Aa-138-ZOTU_c98: N(raw)=107426	N(clean)=94308	N(mapped)=81647	r1=0.760	r2=0.866
Aa-139-ZOTU_c98: N(raw)=93869	N(clean)=81834	N(mapped)=74465	r1=0.793	r2=0.910
Aa-140-ZOTU_c98: N(raw)=31821	N(clean)=27515	N(mapped)=25315	r1=0.796	r2=0.920
Aa-141-ZOTU_c98: N(raw)=99759	N(clean)=87277	N(mapped)=81015	r1=0.812	r2=0.928
Aa-142-ZOTU_c98: N(raw)=95360	N(clean)=78451	N(mapped)=72419	r1=0.759	r2=0.923
Aa-143-ZOTU_c98: N(raw)=102739	N(clean)=91058	N(mapped)=84717	r1=0.825	r2=0.930
Aa-144-ZOTU_c98: N(raw)=102574	N(clean)=89339	N(mapped)=79787	r1=0.778	r2=0.893
Aa-145-ZOTU_c98: N(raw)=89041	N(clean)=75483	N(mapped)=70776	r1=0.795	r2=0.938
Aa-146-ZOTU_c98: N(raw)=88676	N(clean)=76432	N(mapped)=71573	r1=0.807	r2=0.936
Aa-147-ZOTU_c98: N(raw)=95333	N(clean)=84759	N(mapped)=73861	r1=0.775	r2=0.871
Aa-148-ZOTU_c98: N(raw)=76843	N(clean)=66886	N(mapped)=61950	r1=0.806	r2=0.926
Aa-149-ZOTU_c98: N(raw)=41488	N(clean)=36332	N(mapped)=34100	r1=0.822	r2=0.939
Aa-150-ZOTU_c98: N(raw)=99871	N(clean)=88087	N(mapped)=79825	r1=0.799	r2=0.906
Aa-151-ZOTU_c98: N(raw)=86611	N(clean)=76717	N(mapped)=61291	r1=0.708	r2=0.799
Aa-152-ZOTU_c98: N(raw)=104756	N(clean)=93050	N(mapped)=71109	r1=0.679	r2=0.764
Aa-153-ZOTU_c98: N(raw)=103797	N(clean)=92302	N(mapped)=81438	r1=0.785	r2=0.882
Aa-154-ZOTU_c98: N(raw)=103714	N(clean)=91773	N(mapped)=82381	r1=0.794	r2=0.898
Aa-155-ZOTU_c98: N(raw)=71466	N(clean)=62540	N(mapped)=58121	r1=0.813	r2=0.929
Aa-156-ZOTU_c98: N(raw)=88108	N(clean)=77837	N(mapped)=72183	r1=0.819	r2=0.927
Aa-157-ZOTU_c98: N(raw)=99577	N(clean)=87966	N(mapped)=82921	r1=0.833	r2=0.943
Aa-158-ZOTU_c98: N(raw)=34406	N(clean)=30021	N(mapped)=27309	r1=0.794	r2=0.910
Aa-159-ZOTU_c98: N(raw)=34201	N(clean)=29946	N(mapped)=28682	r1=0.839	r2=0.958
Aa-160-ZOTU_c98: N(raw)=41348	N(clean)=35248	N(mapped)=33782	r1=0.817	r2=0.958

▶ Back-Mapping Efficiency per Sample for ZOTU_c98
................................................................................
Aa-001-ZOTU_c97: N(raw)=131798	N(clean)=114099	N(mapped)=98511	r1=0.747	r2=0.863
Aa-002-ZOTU_c97: N(raw)=133319	N(clean)=117269	N(mapped)=97144	r1=0.729	r2=0.828
Aa-003-ZOTU_c97: N(raw)=150166	N(clean)=131593	N(mapped)=111160	r1=0.740	r2=0.845
Aa-004-ZOTU_c97: N(raw)=129191	N(clean)=114581	N(mapped)=99591	r1=0.771	r2=0.869
Aa-005-ZOTU_c97: N(raw)=127166	N(clean)=110569	N(mapped)=89914	r1=0.707	r2=0.813
Aa-006-ZOTU_c97: N(raw)=113610	N(clean)=98895	N(mapped)=86576	r1=0.762	r2=0.875
Aa-007-ZOTU_c97: N(raw)=122637	N(clean)=106653	N(mapped)=93072	r1=0.759	r2=0.873
Aa-008-ZOTU_c97: N(raw)=131147	N(clean)=114056	N(mapped)=100250	r1=0.764	r2=0.879
Aa-009-ZOTU_c97: N(raw)=83012	N(clean)=72807	N(mapped)=65891	r1=0.794	r2=0.905
Aa-010-ZOTU_c97: N(raw)=77967	N(clean)=68434	N(mapped)=58966	r1=0.756	r2=0.862
Aa-011-ZOTU_c97: N(raw)=78294	N(clean)=68242	N(mapped)=60829	r1=0.777	r2=0.891
Aa-012-ZOTU_c97: N(raw)=82733	N(clean)=72510	N(mapped)=58709	r1=0.710	r2=0.810
Aa-013-ZOTU_c97: N(raw)=74099	N(clean)=64686	N(mapped)=57370	r1=0.774	r2=0.887
Aa-014-ZOTU_c97: N(raw)=87360	N(clean)=76226	N(mapped)=67724	r1=0.775	r2=0.888
Aa-015-ZOTU_c97: N(raw)=82264	N(clean)=72270	N(mapped)=64024	r1=0.778	r2=0.886
Aa-016-ZOTU_c97: N(raw)=81732	N(clean)=72006	N(mapped)=62454	r1=0.764	r2=0.867
Aa-017-ZOTU_c97: N(raw)=130705	N(clean)=113756	N(mapped)=98835	r1=0.756	r2=0.869
Aa-018-ZOTU_c97: N(raw)=133703	N(clean)=116312	N(mapped)=103098	r1=0.771	r2=0.886
Aa-019-ZOTU_c97: N(raw)=150317	N(clean)=127600	N(mapped)=109951	r1=0.731	r2=0.862
Aa-020-ZOTU_c97: N(raw)=127361	N(clean)=110695	N(mapped)=91440	r1=0.718	r2=0.826
Aa-021-ZOTU_c97: N(raw)=151184	N(clean)=132192	N(mapped)=108418	r1=0.717	r2=0.820
Aa-022-ZOTU_c97: N(raw)=132640	N(clean)=114314	N(mapped)=101941	r1=0.769	r2=0.892
Aa-023-ZOTU_c97: N(raw)=104521	N(clean)=91776	N(mapped)=74111	r1=0.709	r2=0.808
Aa-024-ZOTU_c97: N(raw)=50080	N(clean)=43136	N(mapped)=38446	r1=0.768	r2=0.891
Aa-025-ZOTU_c97: N(raw)=84211	N(clean)=72811	N(mapped)=66426	r1=0.789	r2=0.912
Aa-026-ZOTU_c97: N(raw)=77037	N(clean)=66705	N(mapped)=61489	r1=0.798	r2=0.922
Aa-027-ZOTU_c97: N(raw)=76835	N(clean)=65884	N(mapped)=52820	r1=0.687	r2=0.802
Aa-028-ZOTU_c97: N(raw)=97842	N(clean)=86141	N(mapped)=68385	r1=0.699	r2=0.794
Aa-029-ZOTU_c97: N(raw)=62867	N(clean)=51831	N(mapped)=47330	r1=0.753	r2=0.913
Aa-030-ZOTU_c97: N(raw)=82134	N(clean)=69729	N(mapped)=64276	r1=0.783	r2=0.922
Aa-031-ZOTU_c97: N(raw)=70355	N(clean)=61380	N(mapped)=57215	r1=0.813	r2=0.932
Aa-032-ZOTU_c97: N(raw)=93759	N(clean)=81754	N(mapped)=60233	r1=0.642	r2=0.737
Aa-033-ZOTU_c97: N(raw)=128223	N(clean)=110363	N(mapped)=90742	r1=0.708	r2=0.822
Aa-034-ZOTU_c97: N(raw)=123796	N(clean)=109234	N(mapped)=105071	r1=0.849	r2=0.962
Aa-035-ZOTU_c97: N(raw)=120362	N(clean)=106574	N(mapped)=89539	r1=0.744	r2=0.840
Aa-036-ZOTU_c97: N(raw)=148859	N(clean)=131198	N(mapped)=122050	r1=0.820	r2=0.930
Aa-037-ZOTU_c97: N(raw)=127789	N(clean)=112611	N(mapped)=100546	r1=0.787	r2=0.893
Aa-038-ZOTU_c97: N(raw)=111615	N(clean)=98564	N(mapped)=78332	r1=0.702	r2=0.795
Aa-039-ZOTU_c97: N(raw)=89640	N(clean)=76250	N(mapped)=69470	r1=0.775	r2=0.911
Aa-040-ZOTU_c97: N(raw)=107728	N(clean)=95640	N(mapped)=84946	r1=0.789	r2=0.888
Aa-041-ZOTU_c97: N(raw)=98583	N(clean)=86217	N(mapped)=77687	r1=0.788	r2=0.901
Aa-042-ZOTU_c97: N(raw)=99800	N(clean)=84860	N(mapped)=78262	r1=0.784	r2=0.922
Aa-044-ZOTU_c97: N(raw)=126758	N(clean)=111665	N(mapped)=106845	r1=0.843	r2=0.957
Aa-045-ZOTU_c97: N(raw)=112434	N(clean)=90907	N(mapped)=83367	r1=0.741	r2=0.917
Aa-046-ZOTU_c97: N(raw)=90721	N(clean)=79810	N(mapped)=70751	r1=0.780	r2=0.886
Aa-047-ZOTU_c97: N(raw)=93132	N(clean)=81708	N(mapped)=72759	r1=0.781	r2=0.890
Aa-048-ZOTU_c97: N(raw)=92413	N(clean)=80070	N(mapped)=74284	r1=0.804	r2=0.928
Aa-049-ZOTU_c97: N(raw)=186050	N(clean)=161261	N(mapped)=149331	r1=0.803	r2=0.926
Aa-050-ZOTU_c97: N(raw)=132832	N(clean)=117023	N(mapped)=104039	r1=0.783	r2=0.889
Aa-052-ZOTU_c97: N(raw)=125518	N(clean)=104566	N(mapped)=97924	r1=0.780	r2=0.936
Aa-053-ZOTU_c97: N(raw)=131723	N(clean)=113807	N(mapped)=104382	r1=0.792	r2=0.917
Aa-054-ZOTU_c97: N(raw)=120332	N(clean)=106012	N(mapped)=93670	r1=0.778	r2=0.884
Aa-055-ZOTU_c97: N(raw)=133139	N(clean)=116234	N(mapped)=104997	r1=0.789	r2=0.903
Aa-056-ZOTU_c97: N(raw)=120707	N(clean)=100174	N(mapped)=94230	r1=0.781	r2=0.941
Aa-057-ZOTU_c97: N(raw)=117472	N(clean)=101182	N(mapped)=93413	r1=0.795	r2=0.923
Aa-058-ZOTU_c97: N(raw)=92107	N(clean)=81438	N(mapped)=64373	r1=0.699	r2=0.790
Aa-059-ZOTU_c97: N(raw)=72146	N(clean)=61837	N(mapped)=56736	r1=0.786	r2=0.918
Aa-060-ZOTU_c97: N(raw)=151795	N(clean)=129992	N(mapped)=121378	r1=0.800	r2=0.934
Aa-061-ZOTU_c97: N(raw)=110521	N(clean)=97356	N(mapped)=86479	r1=0.782	r2=0.888
Aa-062-ZOTU_c97: N(raw)=101596	N(clean)=88964	N(mapped)=82073	r1=0.808	r2=0.923
Aa-063-ZOTU_c97: N(raw)=68663	N(clean)=58601	N(mapped)=53532	r1=0.780	r2=0.913
Aa-064-ZOTU_c97: N(raw)=93740	N(clean)=82738	N(mapped)=67449	r1=0.720	r2=0.815
Aa-065-ZOTU_c97: N(raw)=78589	N(clean)=68317	N(mapped)=60385	r1=0.768	r2=0.884
Aa-066-ZOTU_c97: N(raw)=214033	N(clean)=178381	N(mapped)=165495	r1=0.773	r2=0.928
Aa-067-ZOTU_c97: N(raw)=131842	N(clean)=112300	N(mapped)=106428	r1=0.807	r2=0.948
Aa-068-ZOTU_c97: N(raw)=138459	N(clean)=120917	N(mapped)=106409	r1=0.769	r2=0.880
Aa-069-ZOTU_c97: N(raw)=149201	N(clean)=130395	N(mapped)=122904	r1=0.824	r2=0.943
Aa-070-ZOTU_c97: N(raw)=123649	N(clean)=105406	N(mapped)=97495	r1=0.788	r2=0.925
Aa-071-ZOTU_c97: N(raw)=127670	N(clean)=110269	N(mapped)=100490	r1=0.787	r2=0.911
Aa-072-ZOTU_c97: N(raw)=87948	N(clean)=76275	N(mapped)=70227	r1=0.799	r2=0.921
Aa-073-ZOTU_c97: N(raw)=107890	N(clean)=95350	N(mapped)=79710	r1=0.739	r2=0.836
Aa-074-ZOTU_c97: N(raw)=110120	N(clean)=96577	N(mapped)=78488	r1=0.713	r2=0.813
Aa-075-ZOTU_c97: N(raw)=122219	N(clean)=106515	N(mapped)=85780	r1=0.702	r2=0.805
Aa-076-ZOTU_c97: N(raw)=154112	N(clean)=135394	N(mapped)=127966	r1=0.830	r2=0.945
Aa-077-ZOTU_c97: N(raw)=136588	N(clean)=116437	N(mapped)=104647	r1=0.766	r2=0.899
Aa-078-ZOTU_c97: N(raw)=150936	N(clean)=133705	N(mapped)=118614	r1=0.786	r2=0.887
Aa-079-ZOTU_c97: N(raw)=136797	N(clean)=115060	N(mapped)=104011	r1=0.760	r2=0.904
Aa-080-ZOTU_c97: N(raw)=114932	N(clean)=100276	N(mapped)=91768	r1=0.798	r2=0.915
Aa-081-ZOTU_c97: N(raw)=110008	N(clean)=94989	N(mapped)=90210	r1=0.820	r2=0.950
Aa-082-ZOTU_c97: N(raw)=149371	N(clean)=131290	N(mapped)=114248	r1=0.765	r2=0.870
Aa-083-ZOTU_c97: N(raw)=135154	N(clean)=116694	N(mapped)=95804	r1=0.709	r2=0.821
Aa-084-ZOTU_c97: N(raw)=114913	N(clean)=101347	N(mapped)=81628	r1=0.710	r2=0.805
Aa-085-ZOTU_c97: N(raw)=136067	N(clean)=117909	N(mapped)=107362	r1=0.789	r2=0.911
Aa-086-ZOTU_c97: N(raw)=135828	N(clean)=109921	N(mapped)=99684	r1=0.734	r2=0.907
Aa-087-ZOTU_c97: N(raw)=143351	N(clean)=125351	N(mapped)=116883	r1=0.815	r2=0.932
Aa-088-ZOTU_c97: N(raw)=114543	N(clean)=100194	N(mapped)=90279	r1=0.788	r2=0.901
Aa-089-ZOTU_c97: N(raw)=124234	N(clean)=109811	N(mapped)=102517	r1=0.825	r2=0.934
Aa-090-ZOTU_c97: N(raw)=117849	N(clean)=104130	N(mapped)=83285	r1=0.707	r2=0.800
Aa-091-ZOTU_c97: N(raw)=104946	N(clean)=92962	N(mapped)=76269	r1=0.727	r2=0.820
Aa-092-ZOTU_c97: N(raw)=121343	N(clean)=107287	N(mapped)=86838	r1=0.716	r2=0.809
Aa-093-ZOTU_c97: N(raw)=97636	N(clean)=85838	N(mapped)=69669	r1=0.714	r2=0.812
Aa-094-ZOTU_c97: N(raw)=103269	N(clean)=89051	N(mapped)=80073	r1=0.775	r2=0.899
Aa-095-ZOTU_c97: N(raw)=120066	N(clean)=106314	N(mapped)=89021	r1=0.741	r2=0.837
Aa-096-ZOTU_c97: N(raw)=44937	N(clean)=39233	N(mapped)=35836	r1=0.797	r2=0.913
Aa-097-ZOTU_c97: N(raw)=119568	N(clean)=104134	N(mapped)=92279	r1=0.772	r2=0.886
Aa-098-ZOTU_c97: N(raw)=130177	N(clean)=113025	N(mapped)=99580	r1=0.765	r2=0.881
Aa-099-ZOTU_c97: N(raw)=126208	N(clean)=109046	N(mapped)=97184	r1=0.770	r2=0.891
Aa-100-ZOTU_c97: N(raw)=104261	N(clean)=92121	N(mapped)=72032	r1=0.691	r2=0.782
Aa-101-ZOTU_c97: N(raw)=140192	N(clean)=122177	N(mapped)=108664	r1=0.775	r2=0.889
Aa-102-ZOTU_c97: N(raw)=127313	N(clean)=110451	N(mapped)=99300	r1=0.780	r2=0.899
Aa-103-ZOTU_c97: N(raw)=108295	N(clean)=89848	N(mapped)=80470	r1=0.743	r2=0.896
Aa-104-ZOTU_c97: N(raw)=127728	N(clean)=111099	N(mapped)=100111	r1=0.784	r2=0.901
Aa-105-ZOTU_c97: N(raw)=82421	N(clean)=71885	N(mapped)=63607	r1=0.772	r2=0.885
Aa-106-ZOTU_c97: N(raw)=88112	N(clean)=76553	N(mapped)=65762	r1=0.746	r2=0.859
Aa-107-ZOTU_c97: N(raw)=84456	N(clean)=75439	N(mapped)=66499	r1=0.787	r2=0.881
Aa-108-ZOTU_c97: N(raw)=67257	N(clean)=58381	N(mapped)=51994	r1=0.773	r2=0.891
Aa-109-ZOTU_c97: N(raw)=88235	N(clean)=78859	N(mapped)=68125	r1=0.772	r2=0.864
Aa-110-ZOTU_c97: N(raw)=91996	N(clean)=81646	N(mapped)=69655	r1=0.757	r2=0.853
Aa-111-ZOTU_c97: N(raw)=83345	N(clean)=73348	N(mapped)=65887	r1=0.791	r2=0.898
Aa-112-ZOTU_c97: N(raw)=94940	N(clean)=84821	N(mapped)=74340	r1=0.783	r2=0.876
Aa-113-ZOTU_c97: N(raw)=112092	N(clean)=94709	N(mapped)=85995	r1=0.767	r2=0.908
Aa-114-ZOTU_c97: N(raw)=112935	N(clean)=99451	N(mapped)=85569	r1=0.758	r2=0.860
Aa-115-ZOTU_c97: N(raw)=102590	N(clean)=90301	N(mapped)=65156	r1=0.635	r2=0.722
Aa-116-ZOTU_c97: N(raw)=41254	N(clean)=36455	N(mapped)=32362	r1=0.784	r2=0.888
Aa-117-ZOTU_c97: N(raw)=123194	N(clean)=107348	N(mapped)=97519	r1=0.792	r2=0.908
Aa-118-ZOTU_c97: N(raw)=94014	N(clean)=82998	N(mapped)=65723	r1=0.699	r2=0.792
Aa-119-ZOTU_c97: N(raw)=99263	N(clean)=87915	N(mapped)=77846	r1=0.784	r2=0.885
Aa-120-ZOTU_c97: N(raw)=37429	N(clean)=32450	N(mapped)=28853	r1=0.771	r2=0.889
Aa-121-ZOTU_c97: N(raw)=117701	N(clean)=104267	N(mapped)=97749	r1=0.830	r2=0.937
Aa-122-ZOTU_c97: N(raw)=101224	N(clean)=89355	N(mapped)=82708	r1=0.817	r2=0.926
Aa-123-ZOTU_c97: N(raw)=86648	N(clean)=76847	N(mapped)=68383	r1=0.789	r2=0.890
Aa-124-ZOTU_c97: N(raw)=46346	N(clean)=41249	N(mapped)=36867	r1=0.795	r2=0.894
Aa-125-ZOTU_c97: N(raw)=96053	N(clean)=85533	N(mapped)=78868	r1=0.821	r2=0.922
Aa-126-ZOTU_c97: N(raw)=77504	N(clean)=67382	N(mapped)=61148	r1=0.789	r2=0.907
Aa-127-ZOTU_c97: N(raw)=95574	N(clean)=85161	N(mapped)=68978	r1=0.722	r2=0.810
Aa-128-ZOTU_c97: N(raw)=96710	N(clean)=85142	N(mapped)=73963	r1=0.765	r2=0.869
Aa-129-ZOTU_c97: N(raw)=90648	N(clean)=79081	N(mapped)=71079	r1=0.784	r2=0.899
Aa-130-ZOTU_c97: N(raw)=109340	N(clean)=96449	N(mapped)=85918	r1=0.786	r2=0.891
Aa-131-ZOTU_c97: N(raw)=91254	N(clean)=81283	N(mapped)=68755	r1=0.753	r2=0.846
Aa-132-ZOTU_c97: N(raw)=60914	N(clean)=53046	N(mapped)=48943	r1=0.803	r2=0.923
Aa-133-ZOTU_c97: N(raw)=104297	N(clean)=93271	N(mapped)=81605	r1=0.782	r2=0.875
Aa-134-ZOTU_c97: N(raw)=98495	N(clean)=88051	N(mapped)=73646	r1=0.748	r2=0.836
Aa-135-ZOTU_c97: N(raw)=84265	N(clean)=69027	N(mapped)=62334	r1=0.740	r2=0.903
Aa-136-ZOTU_c97: N(raw)=93320	N(clean)=80986	N(mapped)=71702	r1=0.768	r2=0.885
Aa-137-ZOTU_c97: N(raw)=102984	N(clean)=90812	N(mapped)=79412	r1=0.771	r2=0.874
Aa-138-ZOTU_c97: N(raw)=107426	N(clean)=94308	N(mapped)=78637	r1=0.732	r2=0.834
Aa-139-ZOTU_c97: N(raw)=93869	N(clean)=81834	N(mapped)=72873	r1=0.776	r2=0.890
Aa-140-ZOTU_c97: N(raw)=31821	N(clean)=27515	N(mapped)=24671	r1=0.775	r2=0.897
Aa-141-ZOTU_c97: N(raw)=99759	N(clean)=87277	N(mapped)=79325	r1=0.795	r2=0.909
Aa-142-ZOTU_c97: N(raw)=95360	N(clean)=78451	N(mapped)=70889	r1=0.743	r2=0.904
Aa-143-ZOTU_c97: N(raw)=102739	N(clean)=91058	N(mapped)=84047	r1=0.818	r2=0.923
Aa-144-ZOTU_c97: N(raw)=102574	N(clean)=89339	N(mapped)=77684	r1=0.757	r2=0.870
Aa-145-ZOTU_c97: N(raw)=89041	N(clean)=75483	N(mapped)=69728	r1=0.783	r2=0.924
Aa-146-ZOTU_c97: N(raw)=88676	N(clean)=76432	N(mapped)=70130	r1=0.791	r2=0.918
Aa-147-ZOTU_c97: N(raw)=95333	N(clean)=84759	N(mapped)=73261	r1=0.768	r2=0.864
Aa-148-ZOTU_c97: N(raw)=76843	N(clean)=66886	N(mapped)=60489	r1=0.787	r2=0.904
Aa-149-ZOTU_c97: N(raw)=41488	N(clean)=36332	N(mapped)=33140	r1=0.799	r2=0.912
Aa-150-ZOTU_c97: N(raw)=99871	N(clean)=88087	N(mapped)=78263	r1=0.784	r2=0.888
Aa-151-ZOTU_c97: N(raw)=86611	N(clean)=76717	N(mapped)=58580	r1=0.676	r2=0.764
Aa-152-ZOTU_c97: N(raw)=104756	N(clean)=93050	N(mapped)=69626	r1=0.665	r2=0.748
Aa-153-ZOTU_c97: N(raw)=103797	N(clean)=92302	N(mapped)=80697	r1=0.777	r2=0.874
Aa-154-ZOTU_c97: N(raw)=103714	N(clean)=91773	N(mapped)=81772	r1=0.788	r2=0.891
Aa-155-ZOTU_c97: N(raw)=71466	N(clean)=62540	N(mapped)=56681	r1=0.793	r2=0.906
Aa-156-ZOTU_c97: N(raw)=88108	N(clean)=77837	N(mapped)=71647	r1=0.813	r2=0.920
Aa-157-ZOTU_c97: N(raw)=99577	N(clean)=87966	N(mapped)=81759	r1=0.821	r2=0.929
Aa-158-ZOTU_c97: N(raw)=34406	N(clean)=30021	N(mapped)=26670	r1=0.775	r2=0.888
Aa-159-ZOTU_c97: N(raw)=34201	N(clean)=29946	N(mapped)=27417	r1=0.802	r2=0.916
Aa-160-ZOTU_c97: N(raw)=41348	N(clean)=35248	N(mapped)=32819	r1=0.794	r2=0.931
- - -
END_E3: 20:07:21 29/06/2021
================================================================================
Taxonomic Assignment-Predictions with SINTAX
------------------------------------------------------------------------------------------
Application   : SINTAX (v11.0.667_i86linux64)
Reference: SILVA SSU (v128) 
Tax Filter    : 0.7
==========================================================================================
Tax-Prediction Workflow Summary:
 (F1) Prepare Reference
 (F2) Assign Taxa with SINTAX
 (F3) Reformat Tax-Information
 (F4) Combine Count-Table and Taxa for Phyloseq Import
 (F5) Tax-Assignment Report for Phylum Level
 (F6) Additional Chimera Check (Not Needed)
--------------------------------------------------
START_Tax-Prediction: 20:07:53 29/06/2021
 Start_F1_Restrict_Reference: 20:07:53 29/06/2021
  ‣Number of Reference Sequences:  341153
  ‣OTU related References:         339961
  ‣ZOTU related References:        337668
 End_F1_Restrict_Reference: 20:40:58 29/06/2021
--------------------------------------------------
 Start_F1_Unique_Records: 20:40:58 29/06/2021
  ‣OTU: N(seq)= 339961 / N(uniques)= 287655 / N(singletons)= 271550 (94.4%)
  ‣OTU: Min size 1 / median 1 / max 516 / avg 1.18
  ‣ZOTU: N(seq)= 337668 / N(uniques)= 285546 / N(singletons)= 269553 (94.4%)
  ‣ZOTU: Min size 1 / median 1 / max 516 / avg 1.18
 End_F1_Unique_Records: 20:41:04 29/06/2021
--------------------------------------------------
 Start_F1_Build_UPD_Reference: 20:41:04 29/06/2021
 End_F1_Build_UPD_Reference: 20:41:25 29/06/2021
--------------------------------------------------
 Start_F2_Tax-Assignment: 20:41:25 29/06/2021
 End_F2_Tax-Assignment: 22:24:30 29/06/2021
--------------------------------------------------
 Start_F3_Re-Format: 22:24:30 29/06/2021
 End_F3_Re-Format: 22:24:31 29/06/2021
--------------------------------------------------
 Start_F4_Combine_CountTable_TaxLabel: 22:24:31 29/06/2021
 End_F4_Combine_CountTable_TaxLabel: 22:24:32 29/06/2021
--------------------------------------------------
 Start_F5_Tax-Summary: 22:24:32 29/06/2021
  Tax Summary for OTU:
  Tax Summary for ZOTU:
   Proteobacteria	5404	47.6	47.6
   Bacteroidetes	2343	20.6	68.2
   Actinobacteria	1480	13.0	81.2
   Firmicutes	784	6.9	88.1
   Verrucomicrobia	202	1.8	89.9
   Chlamydiae	152	1.3	91.3
   Saccharibacteria	133	1.2	92.4
   Planctomycetes	108	1.0	93.4
   Acidobacteria	107	0.9	94.3
   Cyanobacteria	105	0.9	95.3
   Chloroflexi	74	0.7	95.9
   Parcubacteria	70	0.6	96.5
   (Unassigned)	55	0.5	97.0
   Gemmatimonadetes	53	0.5	97.5
   TM6_Dependentiae	50	0.4	97.9
   Tenericutes	42	0.4	98.3
   Fusobacteria	40	0.4	98.6
   Deinococcus-Thermus	30	0.3	98.9
   FBP	22	0.2	99.1
   Spirochaetae	20	0.2	99.3
   Nitrospirae	15	0.1	99.4
   Armatimonadetes	15	0.1	99.5
   Chlorobi	14	0.1	99.7
   Elusimicrobia	7	0.1	99.7
   Euryarchaeota	5	0.0	99.8
   SR1_Absconditabacteria	4	0.0	99.8
   Gracilibacteria	4	0.0	99.8
   Fibrobacteres	4	0.0	99.9
   Omnitrophica	4	0.0	99.9
   BRC1	3	0.0	99.9
   Synergistetes	2	0.0	99.9
   Deferribacteres	2	0.0	100.0
   Thermotogae	1	0.0	100.0
   Aquificae	1	0.0	100.0
   Candidatus_Berkelbacteria	1	0.0	100.0
   Microgenomates	1	0.0	100.0
 End_F5_Tax-Summary: 22:24:32 29/06/2021
--------------------------------------------------
 Start_F6_Chimera-Check: 22:24:32 29/06/2021
  Additional Chimera-Check
  Note: Although the high_confidence mode is used for chimera detection,
        this is an extra step with a high risk of false positives.
        There is already a sufficient built-in de novo chimera filtering
        as part of the UPARSE or UNOISE workflow. This extra step might
        be useful if applied with caution.
  For details see -> e_OTU/p698_run200829_16S_(Z)OTU_chimera.txt
..................................................
  Chimera-Check for OTU: 771
  Chimera-Check for ZOTU: 743
  Chimera-Check for ZOTU_c99: 634
  Chimera-Check for ZOTU_c98: 560
  Chimera-Check for ZOTU_c97: 493
 End_F6_Chimera-Check: 22:35:01 29/06/2021
--------------------------------------------------
END_Tax-Prediction: 22:35:02 29/06/2021
==========================================================================================
